# Supplementary material for: Characterization of long non-coding RNA-associated ceRNA network to reveal potential prognostic lncRNA biomarkers in human ovarian cancer
Source: Oncotarget. 2016 Feb 3;7(11):12598–611. doi: 10.18632/oncotarget.7181 (PMC4914307; doi:10.18632/oncotarget.7181)
Supplement: Supplementary file 2 [file oncotarget-07-12598-s002.xls]

## Sheet: OvCa-specific functional LMCePs
lncRNA	mRNA	miRNA
MEG8	DLK1	hsa-miR-15a-5p
FGD5-AS1	EAF1	hsa-miR-320a
AC000120.7	NKTR	hsa-miR-21-5p
DLX6-AS1	DLX5	hsa-miR-141-3p
TMPO-AS1	TMPO	hsa-miR-320a
RP5-1180C10.2	GIGYF1	hsa-miR-181a-5p
LINC00665	ZNF260	hsa-let-7a-5p
RP11-552M11.4	WDR77	hsa-miR-34a-5p
FGD5-AS1	ZFYVE20	hsa-miR-22-3p
TP73-AS1	SPEN	hsa-miR-193b-3p
RP11-284N8.3	ZAP70	hsa-miR-34c-5p
EPB41L4A-AS1	NACA	hsa-miR-16-5p
GAS5	RPS27A	hsa-miR-23b-3p
AC000120.7	RBM33	hsa-miR-221-3p
AC000120.7	SRRM2	hsa-miR-222-3p
EPB41L4A-AS1	RPS27	hsa-miR-16-5p
AC000120.7	DMTF1	hsa-miR-21-5p
TP73-AS1	KIF1B	hsa-miR-193b-3p
RP11-384K6.6	MLL2	hsa-miR-15b-5p
TP73-AS1	EXOSC10	hsa-miR-193b-3p
AC000120.7	NFAT5	hsa-miR-21-5p
HCP5	B2M	hsa-miR-93-5p
RP4-798A10.2	OBSCN	hsa-miR-155-5p
AC000120.7	RBM6	hsa-miR-221-3p
HCP5	BTN3A3	hsa-miR-106b-5p
TP73-AS1	DNAJC11	hsa-miR-193b-3p
AC000120.7	MLL2	hsa-miR-222-3p
RP11-61A14.2	ZFP90	hsa-miR-186-5p
GAS5	RPLP0	hsa-miR-221-3p
HCG18	BAG6	hsa-miR-34a-5p
HCG18	BAG6	hsa-miR-193b-3p
RP11-54O7.1	SEMA4C	hsa-miR-16-5p
MCM3AP-AS1	BRWD1	hsa-miR-15a-5p
TP73-AS1	ARID1A	hsa-miR-193b-3p
HCP5	BTN3A1	hsa-miR-17-5p
HCP5	BTN3A1	hsa-miR-20a-5p
GAS5	GNB2L1	hsa-miR-196b-5p
GAS5	GNB2L1	hsa-miR-23b-3p
CTB-89H12.4	C1orf63	hsa-miR-93-5p
TP73-AS1	HP1BP3	hsa-miR-193b-3p
TP73-AS1	MFN2	hsa-miR-193b-3p
AC000120.7	MDM4	hsa-miR-21-5p
AC000120.7	AHSA2	hsa-miR-21-5p
RP11-429J17.2	KIFC2	hsa-miR-335-5p
CTB-89H12.4	BTAF1	hsa-miR-505-3p
RP5-1180C10.2	DNHD1	hsa-miR-22-3p
RP5-1180C10.2	RBM39	hsa-miR-22-3p
RP11-384K6.6	CLCN6	hsa-miR-15b-5p
EPB41L4A-AS1	RPLP0	hsa-miR-15b-5p
EPB41L4A-AS1	RPLP0	hsa-miR-16-5p
GAS5	RPS2	hsa-miR-222-3p
RP11-429J17.2	TSNARE1	hsa-miR-335-5p
TP73-AS1	DENND4B	hsa-miR-193b-3p
TP73-AS1	PRRC2A	hsa-miR-193b-3p
TP73-AS1	PRRC2A	hsa-miR-330-5p
EPB41L4A-AS1	RPL6	hsa-miR-16-5p
HOTAIR	HOXC10	hsa-miR-221-3p
MEG8	UGDH	hsa-miR-15a-5p
MEG8	UGDH	hsa-miR-16-5p
CTB-89H12.4	ANKHD1	hsa-miR-424-5p
AC074117.10	DHX57	hsa-let-7a-5p
AC074117.10	DHX57	hsa-miR-98-5p
TP73-AS1	GIGYF1	hsa-miR-193b-3p
HCG18	MRS2	hsa-miR-155-5p
GAS5	RPS7	hsa-miR-221-3p
HCG18	TUBB	hsa-miR-185-5p
HCG18	TUBB	hsa-miR-320a
HCG18	TUBB	hsa-miR-196a-5p
HCG18	TUBB	hsa-miR-193b-3p
AC000120.7	WDR6	hsa-miR-222-3p
AC074117.10	SLC5A6	hsa-miR-98-5p
TBX5-AS1	ETV6	hsa-miR-92a-3p
RP11-218M22.1	WNK1	hsa-miR-186-5p
GAS5	RPS24	hsa-miR-221-3p
CTB-89H12.4	YTHDC2	hsa-miR-505-3p
AC000120.7	KLHL3	hsa-miR-21-5p
LINC00657	RBM39	hsa-miR-22-3p
RP11-228B15.4	GIGYF1	hsa-miR-18b-5p
RP11-228B15.4	GIGYF1	hsa-miR-18a-5p
ENTPD1-AS1	ZNF638	hsa-miR-27a-3p
TP73-AS1	TRRAP	hsa-miR-193b-3p
EPB41L4A-AS1	RPL12	hsa-miR-16-5p
AC011893.3	HMOX1	hsa-miR-16-5p
RP11-429J17.2	HEATR7A	hsa-miR-335-5p
RP11-457M11.2	PSMA2	hsa-let-7a-5p
AC000120.7	TSC1	hsa-miR-21-5p
AC000120.7	CCDC14	hsa-miR-21-5p
EPB41L4A-AS1	RPL31	hsa-miR-16-5p
MEG8	F2	hsa-miR-16-5p
LINC00657	KIAA0889	hsa-miR-22-3p
TP73-AS1	MLL2	hsa-miR-27a-3p
RP11-61A14.2	AP1G1	hsa-miR-186-5p
HCG18	BYSL	hsa-miR-320a
AC000120.7	PAN2	hsa-miR-222-3p
ZNRD1-AS1	EZH1	hsa-miR-93-5p
TP73-AS1	SNRNP200	hsa-miR-193b-3p
RP11-384K6.6	RANBP10	hsa-miR-15b-5p
AC000120.7	ACIN1	hsa-miR-221-3p
RP11-429J17.2	PARP10	hsa-miR-335-5p
RP11-54O7.1	TIA1	hsa-miR-15a-5p
HCG18	E2F3	hsa-miR-34c-5p
HCG18	E2F3	hsa-miR-34a-5p
HCG18	E2F3	hsa-miR-195-5p
FGD5-AS1	CTNNB1	hsa-miR-214-3p
HCG18	PPIL1	hsa-miR-320a
RP11-175O19.4	KIF11	hsa-miR-30a-5p
AC000120.7	MDN1	hsa-miR-222-3p
MEG8	PRKAB2	hsa-miR-16-5p
EBLN3	UBAP1	hsa-miR-141-3p
EPB41L4A-AS1	GLTSCR2	hsa-miR-16-5p
EPB41L4A-AS1	RPL5	hsa-miR-16-5p
RP11-834C11.4	COPZ1	hsa-let-7a-5p
LINC00473	TIA1	hsa-miR-15a-5p
TP73-AS1	HCFC1	hsa-miR-193b-3p
RP11-23J9.4	RAB36	hsa-miR-28-5p
AC000120.7	ZNF587	hsa-miR-21-5p
AC092835.2	BCL2L11	hsa-miR-181a-5p
CTB-89H12.4	ZFC3H1	hsa-miR-342-3p
TP73-AS1	PRPF40B	hsa-miR-193b-3p
EPB41L4A-AS1	UFC1	hsa-miR-16-5p
FGD5-AS1	TMEM43	hsa-miR-103a-3p
AC000120.7	POM121	hsa-miR-222-3p
AC000120.7	USP34	hsa-miR-21-5p
CTB-89H12.4	DMTF1	hsa-miR-103a-3p
NEAT1	ATG16L2	hsa-miR-335-5p
NEAT1	EHBP1L1	hsa-miR-335-5p
RP11-120D5.1	KIF4A	hsa-miR-34a-5p
XIST	NKTR	hsa-miR-21-5p
RP11-732M18.3	HCFC1	hsa-miR-193b-3p
ZNRD1-AS1	PLXNB1	hsa-miR-214-3p
TP73-AS1	ZNF512B	hsa-miR-193b-3p
AC093323.3	LCORL	hsa-miR-155-5p
AC000120.7	SETD1B	hsa-miR-222-3p
RP11-384K6.6	RBM39	hsa-miR-22-3p
EPB41L4A-AS1	RPS24	hsa-miR-16-5p
NEAT1	DENND3	hsa-miR-335-5p
MCM3AP-AS1	NFAT5	hsa-miR-24-3p
AC093323.3	TBC1D14	hsa-miR-320a
AC093323.3	TBC1D14	hsa-miR-155-5p
HCG18	AGPAT1	hsa-miR-193b-3p
CTC-228N24.3	RAPGEF6	hsa-miR-21-5p
LINC00665	AKT2	hsa-miR-708-5p
MEG8	PDE3B	hsa-miR-16-5p
HCG18	PBX2	hsa-miR-185-5p
AC000120.7	SRRT	hsa-miR-222-3p
CROCCP2	DMTF1	hsa-miR-103a-3p
RP5-1180C10.2	GSTM2	hsa-miR-181a-5p
ENTPD1-AS1	DNAJC27	hsa-miR-27a-3p
CTD-2516F10.2	MLL2	hsa-miR-15b-5p
LINC00657	RALGAPB	hsa-miR-615-3p
EPB41L4A-AS1	RPS2	hsa-miR-16-5p
C1RL-AS1	MLL2	hsa-miR-15b-5p
RP4-798A10.2	GCFC1	hsa-miR-155-5p
AC074117.10	TET3	hsa-miR-98-5p
TP73-AS1	USP24	hsa-miR-193b-3p
MAPKAPK5-AS1	PPP1CC	hsa-miR-185-5p
HOTTIP	SHKBP1	hsa-miR-615-3p
TMPO-AS1	CDCA3	hsa-miR-320a
TP73-AS1	CRAMP1L	hsa-miR-193b-3p
AC000120.7	REV1	hsa-miR-21-5p
AC000120.7	PRICKLE4	hsa-miR-222-3p
RP11-477D19.2	PAN2	hsa-miR-222-3p
EPB41L4A-AS1	TPT1	hsa-miR-16-5p
MAPKAPK5-AS1	RPLP0	hsa-miR-505-3p
LINC00665	ZNF780A	hsa-let-7a-5p
EPB41L4A-AS1	EIF4B	hsa-miR-16-5p
GS1-251I9.4	INTS8	hsa-miR-155-5p
GAS5	NPM1	hsa-miR-23b-3p
ENTPD1-AS1	LCOR	hsa-miR-27b-3p
AC000120.7	ZNF667	hsa-miR-21-5p
AC000120.7	MGAM	hsa-miR-21-5p
EPB41L4A-AS1	RPS17L	hsa-miR-16-5p
TRAF3IP2-AS1	MMS22L	hsa-miR-320a
AC074117.10	TTLL4	hsa-miR-98-5p
EPB41L4A-AS1	EIF3F	hsa-miR-16-5p
AC000120.7	SREK1	hsa-miR-21-5p
TP73-AS1	ZNF638	hsa-miR-27a-3p
EPB41L4A-AS1	RPLP1	hsa-miR-16-5p
TP73-AS1	CASP9	hsa-miR-193b-3p
HCG18	PRRC2A	hsa-miR-193b-3p
AC074117.10	ZBTB39	hsa-miR-98-5p
EPB41L4A-AS1	RPL27A	hsa-miR-15b-5p
EPB41L4A-AS1	RPL27A	hsa-miR-16-5p
EPB41L4A-AS1	RPS6	hsa-miR-16-5p
RP11-169K16.9	PEX14	hsa-miR-16-5p
MALAT1	SRSF11	hsa-miR-376a-3p
CTC-228N24.3	LYRM7	hsa-miR-21-5p
RP11-477D19.2	RBM39	hsa-miR-221-3p
AC092835.2	ZNF426	hsa-miR-181a-5p
LINC00094	NUP214	hsa-miR-193b-3p
EPB41L4A-AS1	RPL14	hsa-miR-16-5p
RP11-464F9.1	PLXNB1	hsa-miR-214-3p
AC000120.7	AKAP9	hsa-miR-21-5p
CTB-89H12.4	IRF9	hsa-miR-106b-5p
AC000120.7	MGA	hsa-miR-21-5p
ZNRD1-AS1	C1orf63	hsa-miR-93-5p
RP11-458D21.1	ZNF608	hsa-miR-142-3p
AC009948.5	DHX9	hsa-miR-505-3p
AC000120.7	RBM39	hsa-miR-221-3p
AC000120.7	ARID1A	hsa-miR-221-3p
AC000120.7	RANBP10	hsa-miR-222-3p
RP11-203J24.9	TENC1	hsa-miR-335-5p
LINC00094	PRRC2B	hsa-miR-193b-3p
PCBP1-AS1	PUM2	hsa-miR-34a-5p
NEAT1	CPT1B	hsa-miR-335-5p
AC092835.2	BTBD3	hsa-miR-181a-5p
CTB-89H12.4	ATXN7	hsa-miR-342-3p
AC074117.10	CHD4	hsa-miR-98-5p
RP11-54O7.1	CAD	hsa-miR-34a-5p
RP11-429J17.2	VPS13B	hsa-miR-335-5p
AC000120.7	C20orf194	hsa-miR-21-5p
TP73-AS1	SMG5	hsa-miR-193b-3p
EPB41L4A-AS1	COMMD6	hsa-miR-106b-5p
KB-431C1.4	ESRP1	hsa-miR-335-5p
RP11-350F4.2	HNRNPA1	hsa-miR-186-5p
RP11-203J24.9	DCST2	hsa-miR-335-5p
AC000120.7	SRSF11	hsa-miR-21-5p
AC105760.2	2015-09-02	hsa-miR-106a-5p
TP73-AS1	CHD4	hsa-miR-193b-3p
TP73-AS1	PRRC2B	hsa-miR-193b-3p
CTD-2540L5.5	CFHR2	hsa-miR-335-5p
TP73-AS1	TSC1	hsa-miR-193b-3p
MCM3AP-AS1	MBD6	hsa-miR-24-3p
TRAF3IP2-AS1	MED23	hsa-miR-320a
TRAF3IP2-AS1	PPIL4	hsa-miR-320a
RP11-384K6.6	MLL3	hsa-miR-708-5p
AC000120.7	POGZ	hsa-miR-221-3p
RP11-77H9.2	PDPK1	hsa-miR-125a-5p
RP11-77H9.2	PDPK1	hsa-miR-24-3p
MCM3AP-AS1	SRRT	hsa-miR-24-3p
AC074117.10	RPAP1	hsa-miR-98-5p
AC074117.10	POLR3E	hsa-miR-98-5p
TP73-AS1	PHRF1	hsa-miR-193b-3p
RP11-175O19.4	HNRNPM	hsa-miR-30a-5p
AC074117.10	ANKRD11	hsa-miR-98-5p
EPB41L4A-AS1	RPL30	hsa-miR-93-5p
EPB41L4A-AS1	RPL30	hsa-miR-16-5p
RP11-61A14.2	ANKRD11	hsa-miR-186-5p
LINC00094	TSC1	hsa-miR-193b-3p
CTD-2540L5.5	DCAF4L2	hsa-miR-335-5p
RP11-349A22.5	HEATR8	hsa-miR-142-3p
HCG18	FANCE	hsa-miR-193b-3p
RP11-384K6.6	FOXK1	hsa-miR-15b-5p
TP73-AS1	PFAS	hsa-miR-125a-3p
TP73-AS1	PFAS	hsa-miR-330-5p
TP73-AS1	PFAS	hsa-miR-27a-3p
AC092835.2	ITGB1BP3	hsa-miR-181a-5p
HOXA11-AS	HOXA6	hsa-let-7a-5p
NEAT1	TUBGCP6	hsa-miR-335-5p
NEAT1	TUBGCP6	hsa-miR-324-5p
TP73-AS1	ASXL1	hsa-miR-193b-3p
CROCCP2	SETD1B	hsa-miR-103a-3p
CTB-89H12.4	INO80D	hsa-miR-342-3p
RP11-203J24.9	ATG16L2	hsa-miR-335-5p
TP73-AS1	DHX37	hsa-miR-193b-3p
RP11-120D5.1	ERCC6L	hsa-miR-34a-5p
AC074117.10	E2F6	hsa-miR-98-5p
AC000120.7	ZNF532	hsa-miR-21-5p
SNHG7	RPS9	hsa-miR-342-3p
LINC00338	BPTF	hsa-miR-342-3p
TP73-AS1	POLE	hsa-miR-193b-3p
AC084018.1	TAF1C	hsa-miR-30d-5p
HCG18	RING1	hsa-miR-155-5p
LINC00116	HSPB1	hsa-miR-17-5p
CROCCP2	SFI1	hsa-miR-103a-3p
AC000068.5	MAPK1	hsa-miR-320a
RP11-458D21.1	CCNJ	hsa-miR-142-3p
RP11-38J22.6	SEC63	hsa-miR-15a-5p
MCM3AP-AS1	MLL3	hsa-miR-708-5p
EPB41L4A-AS1	RPL13	hsa-miR-16-5p
AC092835.2	ZNF562	hsa-miR-181a-5p
TP73-AS1	KIAA0090	hsa-miR-193b-3p
RP11-218M22.1	ZNF384	hsa-miR-155-5p
RP11-218M22.1	ZNF384	hsa-miR-16-5p
RP11-218M22.1	MLF2	hsa-miR-16-5p
HCG18	UHRF1BP1	hsa-miR-34a-5p
XIST	SRSF11	hsa-miR-21-5p
LINC00094	VAV2	hsa-miR-193b-3p
TP73-AS1	FAM40A	hsa-miR-193b-3p
LINC00665	WDR62	hsa-miR-186-5p
TP73-AS1	HNRNPH1	hsa-miR-193b-3p
MCM3AP-AS1	BRD8	hsa-miR-24-3p
SETD5-AS1	LENG8	hsa-miR-185-5p
CROCCP2	PPP1R12C	hsa-miR-103a-3p
RP11-477D19.2	MDN1	hsa-miR-222-3p
EPB41L4A-AS1	RPL3	hsa-miR-16-5p
LINC00338	TRIM65	hsa-miR-93-5p
EPB41L4A-AS1	RPL10	hsa-miR-16-5p
PCBP1-AS1	PTCD3	hsa-miR-34a-5p
AC000120.7	HNRNPH1	hsa-miR-21-5p
AC000120.7	HNRNPH1	hsa-miR-222-3p
EPB41L4A-AS1	EEF1G	hsa-miR-16-5p
RP11-175O19.4	HNRNPU	hsa-miR-26a-5p
XIST	CLK1	hsa-miR-192-5p
HOXA-AS3	NID1	hsa-miR-29b-3p
TP73-AS1	CTDSP2	hsa-miR-193b-3p
AC000120.7	PCNT	hsa-miR-222-3p
TP73-AS1	GATAD2B	hsa-miR-193b-3p
TP73-AS1	FTSJD2	hsa-miR-193b-3p
SNHG1	SRSF7	hsa-miR-181a-5p
RP11-477D19.2	SRRM2	hsa-miR-222-3p
RP11-77H9.2	GLYR1	hsa-miR-24-3p
AC074117.10	ZNF192	hsa-miR-98-5p
LINC00665	ZNF793	hsa-miR-186-5p
AC074117.10	C2orf56	hsa-let-7a-5p
RP11-732M18.3	SNRNP200	hsa-miR-193b-3p
TP73-AS1	FAM21C	hsa-miR-27a-3p
NEAT1	ABCA7	hsa-miR-335-5p
AC074117.10	RBM19	hsa-miR-98-5p
GAS5	RPL21	hsa-miR-221-3p
RP11-732M18.3	REPS1	hsa-miR-193b-3p
RP11-732M18.3	FAM40A	hsa-miR-193b-3p
XIST	MDM4	hsa-miR-34a-5p
XIST	MDM4	hsa-miR-192-5p
XIST	MDM4	hsa-miR-21-5p
TP73-AS1	MTMR4	hsa-miR-193b-3p
TP73-AS1	CIC	hsa-miR-193b-3p
PSMD6-AS2	GIGYF1	hsa-miR-181a-5p
AC000120.7	LONRF2	hsa-miR-21-5p
MALAT1	C1orf63	hsa-miR-93-5p
RP11-61A14.2	CMTM4	hsa-miR-186-5p
AC000120.7	EIF4G3	hsa-miR-221-3p
EPB41L4A-AS1	IMPDH2	hsa-miR-16-5p
RP11-203J24.9	CALML6	hsa-miR-335-5p
RP11-464F9.1	SMURF1	hsa-miR-424-5p
AC000120.7	NR2C2	hsa-miR-21-5p
CTC-228N24.3	APRT	hsa-miR-15b-5p
MCM3AP-AS1	INPPL1	hsa-miR-205-5p
RP4-798A10.2	UBR4	hsa-miR-155-5p
NUTM2A-AS1	CHUK	hsa-miR-195-5p
NUTM2A-AS1	CHUK	hsa-miR-15a-5p
RP11-384K6.6	DNHD1	hsa-miR-22-3p
MALAT1	PNN	hsa-miR-590-3p
NEAT1	ANKRD13D	hsa-miR-505-3p
BX322557.10	STK4	hsa-miR-373-3p
HCG18	GMNN	hsa-miR-449b-5p
HCG18	GMNN	hsa-miR-193b-3p
HCG18	GMNN	hsa-miR-449a
RP11-120D5.1	MCM2	hsa-miR-34a-5p
RP11-464F9.1	SRSF11	hsa-miR-376a-3p
AC000120.7	PEX1	hsa-miR-221-3p
HCG18	CDC5L	hsa-miR-34a-5p
RP11-203J24.9	EXD3	hsa-miR-335-5p
HOTAIR	NHSL1	hsa-miR-221-3p
SNHG7	RPL26	hsa-miR-342-3p
SNHG7	RPL26	hsa-miR-193b-3p
TP73-AS1	STX16	hsa-miR-193b-3p
HCG18	C17orf80	hsa-miR-15a-5p
HCG18	C17orf80	hsa-miR-155-5p
LINC00240	EEF1E1	hsa-miR-155-5p
CROCCP2	ATG14	hsa-miR-103a-3p
RP11-429J17.2	CALML6	hsa-miR-335-5p
TP73-AS1	SP4	hsa-miR-27a-3p
NEAT1	ATXN7	hsa-miR-342-3p
RP4-798A10.2	PCNT	hsa-miR-155-5p
AC000120.7	ZNF192	hsa-miR-221-3p
EPB41L4A-AS1	NOB1	hsa-miR-93-5p
EPB41L4A-AS1	NOB1	hsa-miR-16-5p
RP11-732M18.3	SPEN	hsa-miR-193b-3p
AC074117.10	CCNJ	hsa-miR-98-5p
TP73-AS1	RANBP10	hsa-miR-330-5p
TP73-AS1	MLL	hsa-miR-193a-3p
TP73-AS1	SFPQ	hsa-miR-141-3p
TP73-AS1	SFPQ	hsa-miR-193b-3p
PCBP1-AS1	MDM4	hsa-miR-34a-5p
MCM3AP-AS1	ARHGEF7	hsa-miR-24-3p
RP11-384K6.6	UBE3B	hsa-miR-15b-5p
AC003104.1	CACNB2	hsa-miR-16-5p
EBLN3	KIAA0494	hsa-miR-93-5p
KB-1732A1.1	UBR5	hsa-miR-93-5p
TP73-AS1	AHSA2	hsa-miR-193b-3p
RP11-120D5.1	KIF11	hsa-miR-34a-5p
TP73-AS1	ASH1L	hsa-miR-193b-3p
NEAT1	NFKBIZ	hsa-miR-335-5p
DLEU2	ECT2	hsa-miR-30c-5p
AC092835.2	LCLAT1	hsa-miR-181a-5p
XIST	AHSA2	hsa-miR-21-5p
MCM3AP-AS1	DSTYK	hsa-miR-15a-5p
TP73-AS1	HERC2	hsa-miR-193b-3p
ENTPD1-AS1	SP4	hsa-miR-27a-3p
AC084018.1	HNRNPH1	hsa-miR-30d-5p
PCBP1-AS1	PPP3R1	hsa-miR-34a-5p
AC000120.7	HCFC1	hsa-miR-222-3p
HCG18	JARID2	hsa-miR-155-5p
HCG18	BRPF3	hsa-miR-155-5p
RP11-384K6.6	KIAA0889	hsa-miR-22-3p
RP11-819C21.1	TCERG1	hsa-miR-222-3p
ZNRD1-AS1	SRGAP3	hsa-miR-214-3p
HCG18	FTSJD2	hsa-miR-193b-3p
RP11-60I3.5	RPL31	hsa-miR-16-5p
AC105760.2	FAM171A2	hsa-let-7a-5p
RP11-464F9.1	SRGAP3	hsa-miR-214-3p
LINC00665	TMEM147	hsa-miR-98-5p
RP11-384K6.6	SP1	hsa-miR-22-3p
RP1-184J9.2	GLI3	hsa-miR-93-5p
RP11-384K6.6	EDC4	hsa-miR-15b-5p
RP11-732M18.3	TRRAP	hsa-miR-193b-3p
FGD5-AS1	HBP1	hsa-miR-17-5p
MCM3AP-AS1	ZNF264	hsa-miR-24-3p
RP11-730K11.1	PPP6R3	hsa-miR-34a-5p
XIST	GIGYF1	hsa-miR-18b-5p
XIST	GIGYF1	hsa-miR-18a-5p
MCM3AP-AS1	TNPO3	hsa-miR-24-3p
NEAT1	KIFC2	hsa-miR-335-5p
TP53TG1	RPS23	hsa-miR-33a-5p
HOXA-AS3	NAV3	hsa-miR-29a-3p
RP11-54O7.1	PDE4D	hsa-miR-16-5p
RP11-218M22.1	NECAP1	hsa-miR-16-5p
MIAT	COL1A2	hsa-miR-29c-3p
AC074117.10	FAM171A2	hsa-let-7a-5p
RP11-203J24.9	ABCA7	hsa-miR-335-5p
RP11-429J17.2	SYVN1	hsa-miR-335-5p
RP4-798A10.2	LUC7L3	hsa-miR-155-5p
LINC00665	IL17B	hsa-let-7a-5p
MALAT1	LENG8	hsa-miR-185-5p
KB-431C1.4	VPS13B	hsa-miR-335-5p
TP73-AS1	ZBTB5	hsa-miR-193b-3p
TP73-AS1	WDR37	hsa-miR-141-3p
AC092835.2	FBXO11	hsa-miR-181a-5p
AC000120.7	DYNC1LI2	hsa-miR-21-5p
LINC00657	SERINC3	hsa-miR-615-3p
RP11-819C21.1	KAT6B	hsa-miR-590-3p
RP3-508I15.9	TNRC6B	hsa-miR-32-5p
PCBP1-AS1	CAD	hsa-miR-34a-5p
TMPO-AS1	LMNB1	hsa-miR-320a
RP11-543D5.2	BAMBI	hsa-miR-15b-5p
RP11-543D5.2	BAMBI	hsa-miR-16-5p
RP11-384K6.6	CCNT2	hsa-miR-22-3p
XIST	ZFC3H1	hsa-miR-342-3p
RP11-429J17.2	DENND3	hsa-miR-335-5p
RP11-429J17.2	PLXNA3	hsa-miR-335-5p
RP5-1180C10.2	ZXDC	hsa-miR-181b-5p
HCG18	RANBP9	hsa-miR-196a-5p
MIAT	COL1A1	hsa-miR-29c-3p
ENTPD1-AS1	GPAM	hsa-miR-27a-3p
TMPO-AS1	MCM4	hsa-miR-320a
CTB-89H12.4	APC	hsa-miR-106b-5p
TMPO-AS1	PTTG1	hsa-miR-320a
LINC00240	CUTA	hsa-miR-155-5p
RP11-477D19.2	RBM6	hsa-miR-221-3p
RP11-384K6.6	MYCBP2	hsa-miR-15b-5p
RP11-429J17.2	ATG16L2	hsa-miR-335-5p
FGD5-AS1	RHOT1	hsa-miR-15a-5p
TMPO-AS1	H2AFX	hsa-miR-320a
CTB-89H12.4	VEGFA	hsa-miR-93-5p
CTB-89H12.4	VEGFA	hsa-miR-107
CTB-89H12.4	VEGFA	hsa-miR-424-5p
AC105760.2	DHX57	hsa-let-7a-5p
AC105760.2	DHX57	hsa-miR-98-5p
RP5-1061H20.4	ASH1L	hsa-miR-103a-3p
RP11-543D5.2	CYP26B1	hsa-miR-16-5p
RP11-540O11.1	AAAS	hsa-miR-16-5p
MALAT1	ARID4B	hsa-miR-93-5p
ENTPD1-AS1	POGZ	hsa-miR-27b-3p
RP11-61A14.2	MTSS1L	hsa-miR-186-5p
TMPO-AS1	TUBA1B	hsa-miR-320a
HCG18	SNRNP48	hsa-miR-320a
AC009948.5	CDC5L	hsa-miR-505-3p
PCBP1-AS1	POGZ	hsa-miR-34a-5p
TP73-AS1	ATP13A2	hsa-miR-193b-3p
SNHG14	MLL2	hsa-miR-92a-3p
MCM3AP-AS1	STX16	hsa-miR-24-3p
NEAT1	CALML6	hsa-miR-335-5p
AC105760.2	RPAP1	hsa-miR-98-5p
MAPKAPK5-AS1	ARL16	hsa-miR-185-5p
TP73-AS1	KLF11	hsa-miR-141-3p
RP11-203J24.9	EHBP1L1	hsa-miR-335-5p
MCM3AP-AS1	ZNF295	hsa-miR-425-5p
TP73-AS1	FBXL19	hsa-miR-193b-3p
RP11-203J24.9	PLXNA3	hsa-miR-335-5p
RP5-890O3.9	SFPQ	hsa-miR-141-3p
RP5-1180C10.2	DIDO1	hsa-miR-181b-5p
XIST	TRAF1	hsa-miR-98-5p
TP73-AS1	HUWE1	hsa-miR-193b-3p
CTB-89H12.4	ZSCAN29	hsa-miR-342-3p
RP11-120D5.1	PRIM1	hsa-miR-34a-5p
AC000120.7	PHRF1	hsa-miR-222-3p
LINC00240	RING1	hsa-miR-155-5p
SNHG1	PRPF39	hsa-miR-21-5p
RP11-477D19.2	WDR6	hsa-miR-222-3p
AC000120.7	PTPN14	hsa-miR-21-5p
AC000120.7	TAF1	hsa-miR-21-5p
RP11-350F4.2	ZNF638	hsa-miR-27a-3p
TMEM161B-AS1	FPGT-TNNI3K	hsa-miR-335-5p
AC005537.2	OSGEPL1	hsa-miR-15a-5p
AC000120.7	PRRC2A	hsa-miR-222-3p
SNHG14	KLHL3	hsa-miR-92a-3p
CTB-89H12.4	C11orf61	hsa-miR-30e-5p
TP73-AS1	ANKRD11	hsa-miR-193b-3p
TP73-AS1	ZNF618	hsa-miR-193b-3p
AC000120.7	ATXN1	hsa-miR-221-3p
RP11-384K6.6	TGOLN2	hsa-miR-15b-5p
TMPO-AS1	EZH2	hsa-miR-320a
AC000120.7	TNRC6B	hsa-miR-21-5p
AC000120.7	TNRC6B	hsa-miR-222-3p
AC074117.10	BCL9	hsa-miR-98-5p
AC074117.10	CHD7	hsa-miR-98-5p
RP11-120D5.1	MKI67	hsa-miR-34a-5p
RP11-477D19.2	MLL2	hsa-miR-15b-5p
RP11-477D19.2	MLL2	hsa-miR-222-3p
RP11-429J17.2	BTAF1	hsa-miR-10a-5p
ZNRD1-AS1	PDPK1	hsa-miR-125a-5p
ZNRD1-AS1	THRAP3	hsa-miR-125a-5p
RP11-350F4.2	RSRC2	hsa-miR-186-5p
TP73-AS1	ATXN7L3	hsa-miR-193b-3p
HCP5	IRF1	hsa-miR-93-5p
AC000120.7	LUC7L2	hsa-miR-222-3p
SETD5-AS1	GIGYF1	hsa-miR-181a-5p
SNHG1	TUT1	hsa-miR-503-5p
AC000120.7	YLPM1	hsa-miR-222-3p
AC105760.2	TTLL4	hsa-miR-98-5p
AC000120.7	NCKAP5L	hsa-miR-222-3p
LINC00338	IRF9	hsa-miR-106b-5p
RP11-350F4.2	DNAJC27	hsa-miR-186-5p
RP11-350F4.2	DNAJC27	hsa-miR-27a-3p
CTB-89H12.4	DDX17	hsa-miR-106b-5p
RP11-228B15.4	CCNL1	hsa-miR-18a-5p
TP73-AS1	MEGF8	hsa-miR-193b-3p
TP73-AS1	ELMO2	hsa-miR-141-3p
TP73-AS1	ELMO2	hsa-miR-193b-3p
AC074117.10	PLAGL2	hsa-miR-98-5p
MCM3AP-AS1	ZCCHC14	hsa-miR-24-3p
TBX5-AS1	TCP11L1	hsa-miR-92b-3p
EBLN3	CD46	hsa-miR-520b
EBLN3	CD46	hsa-miR-93-5p
EBLN3	CD46	hsa-miR-520e
AC096772.6	GATAD2B	hsa-miR-590-3p
RP11-477D19.2	TCERG1	hsa-miR-222-3p
RP11-477D19.2	CLCN6	hsa-miR-15b-5p
AC000120.7	SON	hsa-miR-222-3p
LINC00338	CCDC47	hsa-miR-93-5p
LINC00338	CCDC47	hsa-miR-106b-5p
AC074117.10	ZFHX3	hsa-miR-98-5p
AC000120.7	SF1	hsa-miR-221-3p
FGD5-AS1	SH3BP5	hsa-miR-103a-3p
AC112229.7	PRPF40A	hsa-miR-34a-5p
TP73-AS1	HEATR6	hsa-miR-193b-3p
RP11-77H9.2	CLCN7	hsa-miR-125a-5p
EPB41L4A-AS1	RPS3	hsa-miR-15b-5p
EPB41L4A-AS1	RPS3	hsa-miR-16-5p
HCG18	RPL7L1	hsa-miR-193b-3p
AC074117.10	RASAL2	hsa-miR-98-5p
RP11-458D21.1	TAOK1	hsa-miR-142-3p
AC000120.7	PPFIA4	hsa-miR-21-5p
SNHG7	RPS2	hsa-miR-34a-5p
MIAT	COL3A1	hsa-miR-29c-3p
HCG18	PFDN6	hsa-miR-320a
RP11-203J24.9	HSD17B3	hsa-miR-335-5p
XIST	ANKRD13D	hsa-miR-505-3p
NEAT1	PLXNB1	hsa-miR-214-3p
NEAT1	FAM63B	hsa-miR-335-5p
HCG18	MTMR4	hsa-miR-193b-3p
LINC00680	MMS22L	hsa-miR-320a
C1RL-AS1	TGOLN2	hsa-miR-15b-5p
RP11-120D5.1	NCAPG	hsa-miR-34a-5p
RP11-509J21.3	NFIB	hsa-miR-93-5p
EPB41L4A-AS1	EIF3E	hsa-miR-16-5p
GS1-251I9.4	RAB2A	hsa-miR-155-5p
RP11-732M18.3	EP300	hsa-miR-193b-3p
RP11-77H9.2	RHOT2	hsa-miR-24-3p
SETD5-AS1	OGT	hsa-miR-26a-5p
RP11-120D5.1	MCM4	hsa-miR-34a-5p
CTD-3185P2.1	IMP3	hsa-miR-34a-5p
AC000120.7	DCAF8	hsa-miR-21-5p
LINC00657	UTP14C	hsa-miR-155-5p
RP11-120D5.1	KIF2C	hsa-miR-34a-5p
RP11-54O7.1	SMARCA4	hsa-miR-34a-5p
RP11-54O7.1	SMARCA4	hsa-miR-16-5p
AC000120.7	DOCK5	hsa-miR-21-5p
AC000120.7	DOCK5	hsa-miR-222-3p
RP5-1180C10.2	ZNF594	hsa-miR-181a-5p
PCBP1-AS1	ALS2CR8	hsa-miR-34a-5p
RP5-1180C10.2	HSD17B3	hsa-miR-181a-5p
RP11-54O7.1	PLCG1	hsa-miR-34a-5p
RP4-717I23.3	DNAJC27	hsa-miR-27a-3p
RP11-350F4.2	KHDRBS1	hsa-miR-27b-3p
RP11-396C23.2	FAM3A	hsa-miR-26b-5p
RP11-732M18.3	KIF1B	hsa-miR-193b-3p
TP73-AS1	BAG6	hsa-miR-193b-3p
AC096772.6	RHBDD1	hsa-miR-33a-5p
RP11-477D19.2	SRRT	hsa-miR-222-3p
MCM3AP-AS1	ASXL2	hsa-miR-15a-5p
NEAT1	RASA2	hsa-miR-335-5p
AC096772.6	KAT6B	hsa-miR-590-3p
AC074117.10	SMARCC1	hsa-miR-98-5p
XIST	INPP5E	hsa-miR-425-5p
AC011893.3	LIMA1	hsa-miR-16-5p
CTC-228N24.3	RPS2	hsa-miR-16-5p
TOB1-AS1	PHB	hsa-miR-27a-3p
AC000120.7	SKIV2L	hsa-miR-222-3p
AC000120.7	MCM3AP	hsa-miR-222-3p
AC000120.7	PRPF39	hsa-miR-21-5p
SNHG1	RBM4B	hsa-miR-424-5p
LINC00338	C1orf63	hsa-miR-93-5p
FGD5-AS1	SP3	hsa-miR-223-3p
TP73-AS1	SLC7A6	hsa-miR-193b-3p
RP11-732M18.3	CHD4	hsa-miR-193b-3p
AC000120.7	APAF1	hsa-miR-21-5p
MCM3AP-AS1	GGA2	hsa-miR-24-3p
LINC00680	PPIL4	hsa-miR-320a
WAC-AS1	PRRC2C	hsa-miR-218-5p
RP11-732M18.3	UBR1	hsa-miR-193b-3p
RP1-20N2.6	TNRC6A	hsa-miR-23a-3p
DLEU2	KIF11	hsa-miR-30a-5p
TMPO-AS1	CBX5	hsa-miR-320a
RP11-732M18.3	DENND4B	hsa-miR-193b-3p
RP4-798A10.2	SECISBP2	hsa-miR-155-5p
PCBP1-AS1	SPTBN1	hsa-miR-34a-5p
XIST	NISCH	hsa-miR-16-5p
CTB-89H12.4	HELZ	hsa-miR-103a-3p
MALAT1	VEGFA	hsa-miR-140-5p
MALAT1	VEGFA	hsa-miR-17-5p
MALAT1	VEGFA	hsa-miR-93-5p
MALAT1	VEGFA	hsa-miR-200c-3p
MALAT1	VEGFA	hsa-miR-200b-3p
MALAT1	VEGFA	hsa-miR-205-5p
MALAT1	VEGFA	hsa-miR-20a-5p
MALAT1	VEGFA	hsa-miR-106a-5p
MALAT1	VEGFA	hsa-miR-503-5p
TP73-AS1	NUP214	hsa-miR-193b-3p
HCG18	ZNF207	hsa-miR-155-5p
FGD5-AS1	C5orf24	hsa-miR-142-3p
FGD5-AS1	C5orf24	hsa-miR-22-3p
RP11-120D5.1	CDC25A	hsa-miR-34a-5p
XIST	NFAT5	hsa-miR-21-5p
AC011893.3	TGFBI	hsa-miR-16-5p
LINC00339	CDC42	hsa-miR-195-5p
RP11-350F4.2	SRSF6	hsa-miR-186-5p
ZNRD1-AS1	DIP2A	hsa-miR-125a-5p
TP73-AS1	MYBBP1A	hsa-miR-193b-3p
AC000120.7	ARIH2	hsa-miR-221-3p
RP5-1180C10.2	SP1	hsa-miR-22-3p
ZNRD1-AS1	OTUD4	hsa-miR-93-5p
ZNRD1-AS1	RBM4B	hsa-miR-424-5p
MCM3AP-AS1	ZNF417	hsa-miR-425-5p
CTD-2037K23.2	TMEM161B	hsa-miR-196a-5p
TP73-AS1	DNAJC27	hsa-miR-27a-3p
C1RL-AS1	CLCN6	hsa-miR-15b-5p
CTB-89H12.4	EZH1	hsa-miR-93-5p
NUTM2A-AS1	MMS19	hsa-miR-34a-5p
NUTM2A-AS1	MMS19	hsa-miR-16-5p
GAS5	TOMM20	hsa-miR-221-3p
RP11-175O19.4	C10orf137	hsa-miR-30d-5p
TP73-AS1	GCC2	hsa-miR-193b-3p
ZNRD1-AS1	UBE2G2	hsa-miR-125a-5p
CTD-3185P2.1	DUT	hsa-miR-34a-5p
RP4-798A10.2	ARMC2	hsa-miR-155-5p
RP11-553L6.5	ZNF33A	hsa-miR-18a-5p
ENTPD1-AS1	ZC3H11A	hsa-miR-27b-3p
RP11-458D21.1	PCMTD2	hsa-miR-142-3p
NEAT1	SYVN1	hsa-miR-335-5p
CTB-89H12.4	MYCBP2	hsa-miR-15b-5p
HOTTIP	ISLR2	hsa-miR-615-3p
SNHG14	BTAF1	hsa-miR-92a-3p
AC074117.10	BTBD3	hsa-miR-98-5p
EPB41L4A-AS1	TIMM9	hsa-miR-30a-5p
XIST	LENG8	hsa-miR-185-5p
RP11-732M18.3	ASH1L	hsa-miR-193b-3p
MALAT1	ATXN7	hsa-miR-17-5p
MALAT1	ATXN7	hsa-miR-92a-3p
LINC00680	RPL7L1	hsa-miR-186-5p
RP11-732M18.3	PRPF8	hsa-miR-193b-3p
CTC-228N24.3	RPL13	hsa-miR-16-5p
LINC00657	PHIP	hsa-miR-155-5p
RP11-429J17.2	TPO	hsa-miR-335-5p
WAC-AS1	THOC2	hsa-miR-218-5p
MCM3AP-AS1	PDPK1	hsa-miR-24-3p
RP11-115D19.1	CDKN1A	hsa-miR-96-5p
LINC00657	CTNNBL1	hsa-miR-155-5p
RP11-384K6.6	NUP214	hsa-miR-22-3p
TRAF3IP2-AS1	SMARCAD1	hsa-miR-320a
XIST	DMTF1	hsa-miR-21-5p
XIST	DMTF1	hsa-miR-103a-3p
SNHG14	MDN1	hsa-miR-92a-3p
CTB-89H12.4	GCFC1	hsa-miR-421
AC000120.7	SPG11	hsa-miR-21-5p
HCG18	EXOC2	hsa-miR-30d-5p
PSMD6-AS2	SMG1	hsa-miR-181a-5p
HCG18	RHOT1	hsa-miR-15a-5p
AC000120.7	ALS2	hsa-miR-21-5p
AC074117.10	PRRC2C	hsa-miR-98-5p
RP11-732M18.3	SNX9	hsa-miR-193b-3p
RP11-477D19.2	HNRNPH1	hsa-miR-222-3p
RP11-384K6.6	SPG11	hsa-miR-22-3p
RP11-732M18.3	PRPF40B	hsa-miR-193b-3p
TP73-AS1	SEC16A	hsa-miR-27a-3p
AC000120.7	CNTRL	hsa-miR-21-5p
TP73-AS1	EP300	hsa-miR-194-5p
TP73-AS1	EP300	hsa-miR-193b-3p
RP11-732M18.3	ARID1A	hsa-miR-193b-3p
HCG18	ZNF318	hsa-miR-320a
RP11-819C21.1	MDN1	hsa-miR-222-3p
RP11-120D5.1	FEN1	hsa-miR-34a-5p
RP11-54O7.1	LUC7L	hsa-miR-16-5p
LINC00338	DDX5	hsa-miR-93-5p
PCBP1-AS1	RBM33	hsa-miR-34a-5p
TP73-AS1	MSH6	hsa-miR-193b-3p
RP11-477D19.2	PRICKLE4	hsa-miR-222-3p
NUTM2A-AS1	BTRC	hsa-miR-15a-5p
NUTM2A-AS1	BTRC	hsa-miR-16-5p
RP11-458D21.1	CLUAP1	hsa-miR-142-3p
HCG18	MUT	hsa-miR-155-5p
RP11-396C23.2	GLRX2	hsa-miR-26b-5p
CTB-89H12.4	AKAP11	hsa-miR-93-5p
CTB-89H12.4	AKAP11	hsa-miR-106b-5p
RP11-175O19.4	ATRX	hsa-miR-30a-5p
RP11-732M18.3	PRRC2A	hsa-miR-193b-3p
TP53TG1	C19orf43	hsa-miR-33a-5p
MCM3AP-AS1	NCOA6	hsa-miR-224-5p
MCM3AP-AS1	NCOA6	hsa-miR-24-3p
SETD5-AS1	RBM39	hsa-miR-26a-5p
FGD5-AS1	HAUS3	hsa-miR-103a-3p
MCM3AP-AS1	KCNJ14	hsa-miR-24-3p
AC009948.5	TUBB	hsa-miR-505-3p
MCM3AP-AS1	TIA1	hsa-miR-15a-5p
RP4-785G19.5	RPL19	hsa-miR-23b-3p
MIAT	FBN1	hsa-miR-29c-3p
RP11-732M18.3	HERC1	hsa-miR-193b-3p
MCM3AP-AS1	DDX6	hsa-miR-425-5p
TP73-AS1	REPS1	hsa-miR-193b-3p
LINC00680	ARL5B	hsa-miR-186-5p
RP11-218M22.1	CREBL2	hsa-miR-15a-5p
AC000120.7	PAN3	hsa-miR-21-5p
GAS5	EEF1A1	hsa-miR-221-3p
RP11-732M18.3	POLE	hsa-miR-193b-3p
NEAT1	ZFC3H1	hsa-miR-342-3p
MALAT1	YTHDC2	hsa-miR-96-5p
RP4-798A10.2	FOXK1	hsa-miR-155-5p
TP73-AS1	SENP1	hsa-miR-193b-3p
PCBP1-AS1	SRRM2	hsa-miR-34a-5p
MCM3AP-AS1	RUFY2	hsa-miR-425-5p
RP11-77H9.2	CTDSP2	hsa-miR-24-3p
RP5-1180C10.2	SMG1	hsa-miR-181a-5p
RP11-732M18.3	SLC7A6	hsa-miR-193b-3p
HCG18	ALDH5A1	hsa-miR-155-5p
RP11-120D5.1	LBR	hsa-miR-27a-3p
CTC-228N24.3	NOB1	hsa-miR-16-5p
NEAT1	YTHDC2	hsa-miR-505-3p
ZNRD1-AS1	ZCCHC14	hsa-miR-93-5p
RP11-120D5.1	NUSAP1	hsa-miR-34a-5p
RP11-77H9.2	MBD6	hsa-miR-24-3p
NEAT1	PNN	hsa-miR-590-3p
AC000120.7	VPS41	hsa-miR-21-5p
GAS5	ZNF581	hsa-miR-196a-5p
PCBP1-AS1	KHDRBS1	hsa-miR-34a-5p
AC003092.1	SLC2A3	hsa-miR-195-5p
RP11-175O19.4	KAT6B	hsa-miR-590-3p
AC000120.7	POLE	hsa-miR-222-3p
RP11-203J24.9	STAT6	hsa-miR-335-5p
AC000120.7	LATS1	hsa-miR-21-5p
RP1-184J9.2	NID1	hsa-miR-106b-5p
ZNRD1-AS1	ASB1	hsa-miR-93-5p
LINC00205	MCM3AP	hsa-miR-26a-5p
RP11-350F4.2	ILF3	hsa-miR-186-5p
RP11-80H5.7	ZNF638	hsa-miR-27a-3p
RP11-732M18.3	HNRNPM	hsa-miR-193b-3p
RP11-60I3.5	SLC35A1	hsa-miR-15a-5p
RP11-60I3.5	SLC35A1	hsa-miR-16-5p
FGD5-AS1	RBL2	hsa-miR-17-5p
FGD5-AS1	RBL2	hsa-miR-20a-5p
EBLN3	NFIB	hsa-miR-93-5p
AC000120.7	ALMS1	hsa-miR-21-5p
RP11-228B15.4	ATM	hsa-miR-18a-5p
RP11-540O11.1	MLL2	hsa-miR-15b-5p
RP11-732M18.3	DHX37	hsa-miR-193b-3p
MALAT1	PTGS2	hsa-miR-181a-5p
MALAT1	PTGS2	hsa-miR-101-3p
AC000120.7	BPTF	hsa-miR-222-3p
MALAT1	RUFY2	hsa-miR-425-5p
RP11-384K6.6	HDAC4	hsa-miR-22-3p
TRAF3IP2-AS1	ACVR2B	hsa-miR-141-3p
RP11-350F4.2	CCAR1	hsa-miR-186-5p
TP73-AS1	FAM59B	hsa-miR-193b-3p
FGD5-AS1	CTNNAL1	hsa-miR-320a
AC105760.2	BCL9	hsa-miR-98-5p
RP4-798A10.2	XPO1	hsa-miR-155-5p
NEAT1	DCST2	hsa-miR-335-5p
AC025335.1	PFAS	hsa-miR-125a-3p
RP11-425I13.3	ST3GAL5	hsa-miR-186-5p
MCM3AP-AS1	RANBP2	hsa-miR-708-5p
LINC00680	ZNF318	hsa-miR-320a
RP11-54O7.1	PTCD3	hsa-miR-34a-5p
RP11-54O7.1	PTCD3	hsa-miR-16-5p
RP11-732M18.3	CTDSP2	hsa-miR-193b-3p
TP73-AS1	PTPN11	hsa-miR-193b-3p
XIST	CDAN1	hsa-miR-34a-5p
RP11-429J17.2	TUBGCP6	hsa-miR-335-5p
SNHG7	RPS8	hsa-miR-181a-5p
MCM3AP-AS1	PPRC1	hsa-miR-425-5p
IQCH-AS1	FAM214A	hsa-miR-15b-5p
RP11-54O7.1	SRRM2	hsa-miR-34a-5p
FGD5-AS1	SNX6	hsa-miR-15a-5p
TP73-AS1	DNMT3A	hsa-miR-194-5p
TP73-AS1	DNMT3A	hsa-miR-193b-3p
LINC00680	PPIL1	hsa-miR-320a
LINC00680	PTP4A1	hsa-miR-186-5p
AC074117.10	PREB	hsa-let-7a-5p
AC007566.10	KIAA0895L	hsa-miR-503-5p
TP73-AS1	MTR	hsa-miR-193b-3p
CTB-89H12.4	HARS	hsa-miR-342-3p
CTB-89H12.4	HARS	hsa-miR-93-5p
AC074117.10	ACVR1B	hsa-let-7a-5p
RP11-425I13.3	ZNF214	hsa-miR-186-5p
AC096772.6	GXYLT1	hsa-miR-33a-5p
TP73-AS1	CENPJ	hsa-miR-193b-3p
RP11-732M18.3	NF1	hsa-miR-193b-3p
RP11-203J24.9	CPT1B	hsa-miR-335-5p
C1RL-AS1	UBE3B	hsa-miR-15b-5p
AC000120.7	HIPK2	hsa-miR-222-3p
LINC00511	FAM104A	hsa-miR-183-5p
FGD5-AS1	TOP3A	hsa-miR-320a
RP11-203J24.9	CD160	hsa-miR-335-5p
HOXA-AS3	COL21A1	hsa-miR-29c-3p
CTB-89H12.4	FEM1C	hsa-miR-93-5p
CTB-89H12.4	FEM1C	hsa-miR-103a-3p
RP11-77H9.2	KCNJ14	hsa-miR-24-3p
RP11-54O7.1	NCKAP5L	hsa-miR-16-5p
RP4-798A10.2	ZNF236	hsa-miR-155-5p
RP11-203J24.9	C8G	hsa-miR-335-5p
MCM3AP-AS1	EIF4G3	hsa-miR-24-3p
RP11-120D5.1	PPP3R1	hsa-miR-34a-5p
DNAJC3-AS1	ATP7B	hsa-miR-27b-3p
DNAJC3-AS1	ATP7B	hsa-miR-27a-3p
RP5-1180C10.2	ATM	hsa-miR-181a-5p
TRAF3IP2-AS1	CBX5	hsa-miR-320a
TRAF3IP2-AS1	SNRNP48	hsa-miR-320a
MCM3AP-AS1	AMPD2	hsa-miR-24-3p
KB-431C1.4	TSNARE1	hsa-miR-335-5p
TBX5-AS1	BAK1	hsa-miR-92a-3p
AC074117.10	HMGA2	hsa-let-7a-5p
AC074117.10	HMGA2	hsa-miR-98-5p
ENTPD1-AS1	FAM21C	hsa-miR-27a-3p
RP11-425I13.3	TSPYL4	hsa-miR-186-5p
LINC00665	CCNJ	hsa-miR-98-5p
AC074117.10	CSNK2A1	hsa-let-7a-5p
AC105760.2	HMGA2	hsa-let-7a-5p
AC105760.2	HMGA2	hsa-miR-98-5p
CROCCP2	CAMKK2	hsa-miR-103a-3p
DLEU2	POLQ	hsa-miR-30c-5p
RP5-1180C10.2	COL27A1	hsa-miR-181a-5p
RP11-349A22.5	ZNF236	hsa-miR-142-3p
RP4-798A10.2	EXOC7	hsa-miR-155-5p
LINC00680	RNF2	hsa-miR-186-5p
LINC00680	BBS10	hsa-miR-186-5p
HCG18	GLO1	hsa-miR-193b-3p
TP73-AS1	PTK7	hsa-miR-193b-3p
LINC00665	HNRNPL	hsa-miR-186-5p
AC000120.7	RASA1	hsa-miR-21-5p
AC000120.7	GATAD2B	hsa-miR-221-3p
TP73-AS1	SP1	hsa-miR-27a-3p
XIST	CCNL1	hsa-miR-18a-5p
AC096772.6	COPS7B	hsa-miR-30b-5p
AC105760.2	CSNK2A1	hsa-let-7a-5p
HCG18	KIFC1	hsa-miR-193b-3p
RP11-732M18.3	CRAMP1L	hsa-miR-193b-3p
TP73-AS1	PARP1	hsa-miR-193b-3p
RP11-218M22.1	NOP2	hsa-miR-15a-5p
RP11-54O7.1	LMAN2L	hsa-miR-16-5p
SNHG7	EEF2	hsa-miR-342-3p
AC000120.7	FUS	hsa-miR-221-3p
TP73-AS1	MBTD1	hsa-miR-27a-3p
CTB-89H12.4	ATG14	hsa-miR-103a-3p
HCG18	ABHD16A	hsa-miR-320a
LINC00094	ZBTB5	hsa-miR-193b-3p
PCBP1-AS1	CDAN1	hsa-miR-34a-5p
LINC00094	RAPGEF1	hsa-miR-339-5p
LINC00094	RAPGEF1	hsa-miR-193b-3p
LINC00657	FOXO3	hsa-miR-615-3p
LINC00657	FOXO3	hsa-miR-155-5p
MCM3AP-AS1	VPS39	hsa-miR-425-5p
LINC00680	AMD1	hsa-miR-186-5p
NUTM2A-AS1	ALDH18A1	hsa-miR-16-5p
CTB-89H12.4	ZNF264	hsa-miR-93-5p
RP11-175O19.4	MYH10	hsa-miR-26a-5p
LINC00338	TUT1	hsa-miR-342-3p
HCG18	UBTD2	hsa-miR-155-5p
NEAT1	UBE2G2	hsa-miR-125a-5p
MCM3AP-AS1	INPP5E	hsa-miR-425-5p
RASAL2-AS1	AXIN2	hsa-miR-16-5p
HCG18	MCM3	hsa-miR-34a-5p
HCG18	MCM3	hsa-miR-193b-3p
SNHG7	RPL15	hsa-miR-342-3p
RP11-203J24.9	PLXNB1	hsa-miR-214-3p
BCDIN3D-AS1	GIGYF1	hsa-miR-18b-5p
BCDIN3D-AS1	GIGYF1	hsa-miR-18a-5p
RP11-458D21.1	ZNF236	hsa-miR-142-3p
SNHG7	RPL14	hsa-miR-181a-5p
AC005562.1	PPPDE1	hsa-miR-497-5p
ENTPD1-AS1	RMND5A	hsa-miR-27a-3p
LINC00240	BCL7C	hsa-miR-155-5p
RP11-429J17.2	EXD3	hsa-miR-335-5p
RP11-464F9.1	ANKHD1	hsa-miR-424-5p
HCG18	CENPQ	hsa-miR-361-5p
HCG18	CENPQ	hsa-miR-193b-3p
FGD5-AS1	HAUS2	hsa-miR-20a-5p
TP73-AS1	XPO1	hsa-miR-193b-3p
EPB41L4A-AS1	EEF2	hsa-miR-16-5p
RP11-553L6.5	CSRNP3	hsa-miR-18a-5p
LINC00638	SCARB1	hsa-miR-185-5p
RP11-477D19.2	POGZ	hsa-miR-221-3p
NEAT1	MS4A14	hsa-miR-335-5p
RP4-798A10.2	SLC12A4	hsa-miR-155-5p
RP11-819C21.1	C11orf57	hsa-miR-222-3p
XIST	NPHP3	hsa-miR-192-5p
LINC00094	LCA5	hsa-miR-10a-5p
SNHG14	UBR1	hsa-miR-92a-3p
CTC-228N24.3	LARS	hsa-miR-21-5p
PCBP1-AS1	ATXN2L	hsa-miR-34a-5p
TP73-AS1	CDK6	hsa-miR-193b-3p
RP11-29G8.3	FBXL3	hsa-miR-93-5p
RP11-203J24.9	PKD1	hsa-miR-324-5p
RP11-350F4.2	FAM117B	hsa-miR-186-5p
RP11-120D5.1	RBM12	hsa-miR-34a-5p
RP11-350F4.2	CSNK2A1	hsa-miR-186-5p
RP11-203J24.9	NEIL1	hsa-miR-335-5p
HCG18	SMARCAD1	hsa-miR-320a
HCG18	SMARCAD1	hsa-miR-196a-5p
LINC00680	PYGO2	hsa-miR-320a
AC074117.10	ABCF1	hsa-miR-98-5p
TP73-AS1	ZC3H7B	hsa-miR-193b-3p
RP11-203J24.9	ZER1	hsa-miR-335-5p
RP11-77H9.2	SRRT	hsa-miR-24-3p
RP5-1180C10.2	PPP1R9A	hsa-miR-181a-5p
LINC00472	LEFTY1	hsa-miR-302a-3p
AC000120.7	MEIS1	hsa-miR-21-5p
AC000120.7	ASXL2	hsa-miR-221-3p
HOXA11-AS	ZNF780A	hsa-let-7a-5p
TP73-AS1	ACVR2B	hsa-miR-141-3p
LINC00338	ZFC3H1	hsa-miR-342-3p
LINC00680	LBR	hsa-miR-186-5p
HCG18	RBM12	hsa-miR-34a-5p
ZNRD1-AS1	PTCH1	hsa-miR-212-3p
NEAT1	CYTH1	hsa-miR-335-5p
LINC00680	UBE2E3	hsa-miR-186-5p
RP11-60I3.5	TMEM126A	hsa-miR-16-5p
DNAJC3-AS1	MBTD1	hsa-miR-27a-3p
RP11-54O7.1	MAGEA12	hsa-miR-34a-5p
MCM3AP-AS1	PER2	hsa-miR-24-3p
GS1-124K5.11	SMURF1	hsa-miR-424-5p
RP11-429J17.2	CD160	hsa-miR-335-5p
RP11-120D5.1	CDC25C	hsa-miR-34a-5p
RP11-228B15.4	SON	hsa-miR-18a-5p
AC092835.2	ZNF594	hsa-miR-181a-5p
TP73-AS1	AFF4	hsa-miR-27a-3p
MAPKAPK5-AS1	ATP5G2	hsa-miR-185-5p
RP11-384K6.6	ALMS1	hsa-miR-22-3p
SNHG1	SRSF11	hsa-miR-376a-3p
SNHG1	SRSF11	hsa-miR-21-5p
NEAT1	PARP10	hsa-miR-335-5p
RP11-61A14.2	HNRNPU	hsa-miR-186-5p
RP11-203J24.9	VASH1	hsa-miR-335-5p
SNHG1	PNN	hsa-miR-590-3p
SDCBP2-AS1	MFN2	hsa-miR-99b-5p
TP73-AS1	HNRNPM	hsa-miR-193b-3p
KIF9-AS1	TIA1	hsa-miR-15a-5p
NEAT1	CFB	hsa-miR-335-5p
XIST	TSC1	hsa-miR-21-5p
CTB-89H12.4	C5orf41	hsa-miR-93-5p
CTB-89H12.4	C5orf41	hsa-miR-421
TP73-AS1	DHX30	hsa-miR-193b-3p
MCM3AP-AS1	ANKHD1	hsa-miR-424-5p
PSMD6-AS2	USP24	hsa-miR-181b-5p
RP11-477D19.2	MEX3A	hsa-miR-221-3p
LINC00657	ARID4B	hsa-miR-93-5p
FGD5-AS1	BRMS1L	hsa-miR-142-3p
RP11-477D19.2	PBX2	hsa-miR-222-3p
AC074117.10	RNF44	hsa-miR-98-5p
RP5-1180C10.2	ANKHD1	hsa-miR-424-5p
TRAF3IP2-AS1	ILF3	hsa-miR-320a
RP11-732M18.3	GATAD2B	hsa-miR-193b-3p
CTC-228N24.3	NDFIP1	hsa-miR-15b-5p
RP11-477D19.2	ACIN1	hsa-miR-221-3p
MALAT1	OGT	hsa-miR-26a-5p
CTD-2516F10.2	CLCN6	hsa-miR-15b-5p
RP11-543D5.2	LAMB1	hsa-miR-16-5p
HCG18	ACLY	hsa-miR-361-5p
RP11-29G8.3	RUNX1T1	hsa-miR-106b-5p
ENTPD1-AS1	MBTD1	hsa-miR-27a-3p
GS1-124K5.11	ANKHD1	hsa-miR-424-5p
AC092835.2	TGIF2	hsa-miR-181a-5p
AC074117.10	IGF2BP2	hsa-miR-98-5p
FGD5-AS1	NUDT21	hsa-miR-320a
RP11-477D19.2	CENPT	hsa-miR-221-3p
AC096772.6	PPP1R9A	hsa-miR-33a-5p
EBLN3	ZNF264	hsa-miR-93-5p
AC000120.7	GCN1L1	hsa-miR-221-3p
AC000120.7	GCN1L1	hsa-miR-222-3p
RP1-39G22.7	TSR1	hsa-miR-27b-3p
XIST	GNRH1	hsa-miR-192-5p
MCM3AP-AS1	STK35	hsa-miR-24-3p
RP4-717I23.3	INO80D	hsa-miR-27a-3p
AC011893.3	SLC2A3	hsa-miR-195-5p
MALAT1	TNRC6A	hsa-miR-23a-3p
RP11-384K6.6	ZCCHC14	hsa-miR-15b-5p
AC000120.7	MPDZ	hsa-miR-21-5p
RP11-350F4.2	NSRP1	hsa-miR-186-5p
LINC00680	BYSL	hsa-miR-320a
AC092835.2	ZNF12	hsa-miR-181a-5p
CTB-89H12.4	DCTN4	hsa-miR-93-5p
NEAT1	FGD2	hsa-miR-335-5p
RP11-120D5.1	MCM7	hsa-miR-34a-5p
RP11-732M18.3	HERC2	hsa-miR-193b-3p
LINC00680	CBX1	hsa-miR-186-5p
AC000120.7	CENPT	hsa-miR-221-3p
RP11-350F4.2	LCOR	hsa-miR-27b-3p
AC096772.6	TOR1AIP2	hsa-miR-125a-5p
RP11-80H5.7	SP4	hsa-miR-27a-3p
AD000090.2	AKT2	hsa-miR-708-5p
SNHG14	KDM6B	hsa-miR-92a-3p
LINC00657	CHD4	hsa-miR-615-3p
RP11-120D5.1	RRM2	hsa-miR-34a-5p
FGD5-AS1	DPY19L4	hsa-miR-20a-5p
FGD5-AS1	BCL2L11	hsa-miR-195-5p
BOLA3-AS1	ZC3H8	hsa-miR-186-5p
AC093627.10	SELENBP1	hsa-miR-92a-3p
RASAL2-AS1	ACVR2A	hsa-miR-16-5p
RP11-120D5.1	ECT2	hsa-miR-27a-3p
RP11-350F4.2	METTL21A	hsa-miR-186-5p
MALAT1	LRRFIP1	hsa-miR-149-5p
RP11-61A14.2	FAM192A	hsa-miR-186-5p
RP11-429J17.2	CPT1B	hsa-miR-335-5p
SNHG14	RASA1	hsa-miR-92a-3p
RP11-120D5.1	LMNB2	hsa-miR-27a-3p
RP5-1085F17.3	KIF3B	hsa-miR-10a-5p
AC096772.6	SOX4	hsa-miR-30b-5p
XIST	PKD1	hsa-miR-324-5p
TP73-AS1	SEMA4C	hsa-miR-193b-3p
MCM3AP-AS1	LLGL1	hsa-miR-24-3p
ZNRD1-AS1	ANKHD1	hsa-miR-424-5p
RP11-732M18.3	ZBTB5	hsa-miR-193b-3p
ZNRD1-AS1	ZBTB3	hsa-miR-93-5p
LINC00338	INO80D	hsa-miR-342-3p
HCG18	C6orf125	hsa-miR-320a
CTB-89H12.4	TNRC6B	hsa-miR-103a-3p
RP11-29G8.3	LATS2	hsa-miR-93-5p
RP11-120D5.1	CKAP5	hsa-miR-34a-5p
RP11-203J24.9	TUBGCP6	hsa-miR-335-5p
RP11-203J24.9	TUBGCP6	hsa-miR-324-5p
DLEU2	EXO1	hsa-miR-30e-5p
AC096772.6	ZDHHC17	hsa-miR-30b-5p
RP11-77H9.2	NFAT5	hsa-miR-24-3p
AC112229.7	RBM33	hsa-miR-34a-5p
RP11-464F9.1	VEGFA	hsa-miR-424-5p
AC074117.10	PSME4	hsa-miR-98-5p
TP73-AS1	BTRC	hsa-miR-193b-3p
TP73-AS1	KIAA0195	hsa-miR-193b-3p
PCBP1-AS1	SMARCC2	hsa-miR-34a-5p
RP11-349A22.5	SECISBP2	hsa-miR-142-3p
TMPO-AS1	MMS22L	hsa-miR-320a
TP73-AS1	STAU1	hsa-miR-27a-3p
SNHG1	RPS8	hsa-miR-181a-5p
CTA-445C9.14	PRR14L	hsa-miR-27a-3p
XIST	TUBGCP6	hsa-miR-324-5p
TP73-AS1	PRR14L	hsa-miR-27a-3p
AC000120.7	TCERG1	hsa-miR-222-3p
AC084018.1	POGZ	hsa-miR-27b-3p
MALAT1	GIGYF1	hsa-miR-181a-5p
ENTPD1-AS1	EYA4	hsa-miR-27b-3p
CDKN2B-AS1	TUSC1	hsa-miR-181a-5p
C1RL-AS1	RANBP10	hsa-miR-15b-5p
EBLN3	AKAP11	hsa-miR-93-5p
LINC00319	KLF11	hsa-miR-141-3p
AC093323.3	EARS2	hsa-miR-320a
AC000120.7	BRD2	hsa-miR-21-5p
RP11-477D19.2	ATXN7L3	hsa-miR-222-3p
RP11-350F4.2	RMND5A	hsa-miR-27a-3p
RP4-798A10.2	NAA25	hsa-miR-155-5p
TRAF3IP2-AS1	SFPQ	hsa-miR-141-3p
RP11-175O19.4	PRPF40A	hsa-miR-30a-5p
MCM3AP-AS1	GSK3B	hsa-miR-425-5p
NEAT1	ALDH8A1	hsa-miR-335-5p
RP11-758M4.4	SPATS2	hsa-miR-590-3p
TP73-AS1	GOSR1	hsa-miR-193b-3p
LINC00240	TPRKB	hsa-miR-155-5p
TMPO-AS1	COMMD4	hsa-miR-320a
RP4-798A10.2	ZNF493	hsa-miR-155-5p
RP11-732M18.3	GOSR1	hsa-miR-193b-3p
CTB-89H12.4	ARIH2	hsa-miR-342-3p
CTB-89H12.4	CLN8	hsa-miR-93-5p
TP73-AS1	RAPGEF1	hsa-miR-193b-3p
RP11-120D5.1	FANCA	hsa-miR-34a-5p
CTB-89H12.4	BPTF	hsa-miR-342-3p
MCM3AP-AS1	IKBKAP	hsa-miR-24-3p
RP5-1180C10.2	IP6K2	hsa-miR-125a-3p
MIAT	COL4A1	hsa-miR-29c-3p
RP3-508I15.9	RBFOX2	hsa-miR-32-5p
MCM3AP-AS1	MAGI1	hsa-miR-24-3p
CTB-89H12.4	RPS6KB1	hsa-miR-103a-3p
AC074117.10	DHX9	hsa-let-7a-5p
RP11-73K9.2	NAA15	hsa-miR-590-3p
RP11-732M18.3	USP24	hsa-miR-193b-3p
TP73-AS1	CDK17	hsa-miR-193b-3p
HCG18	GCLC	hsa-miR-155-5p
PCBP1-AS1	GFPT1	hsa-miR-34a-5p
TP73-AS1	BRD3	hsa-miR-141-3p
RP11-429J17.2	RNF123	hsa-miR-10a-5p
AC000068.5	CABIN1	hsa-miR-320a
RP1-20N2.6	RBM39	hsa-miR-22-3p
AC074117.10	ARID3B	hsa-let-7a-5p
AC074117.10	SERTAD2	hsa-miR-98-5p
AC000120.7	PBRM1	hsa-miR-21-5p
RP1-184J9.2	KANK2	hsa-miR-106b-5p
AC000120.7	RNF38	hsa-miR-21-5p
RP11-732M18.3	PRRC2B	hsa-miR-193b-3p
TP73-AS1	INO80D	hsa-miR-27a-3p
PCBP1-AS1	IGF1R	hsa-miR-34a-5p
LINC00665	GPN1	hsa-let-7a-5p
LINC00665	GPN1	hsa-miR-98-5p
RP11-120D5.1	EML1	hsa-miR-27b-3p
SNHG1	CCDC14	hsa-miR-21-5p
AC074117.10	ABCC5	hsa-miR-98-5p
RP11-350F4.2	AHCTF1	hsa-miR-186-5p
AC000120.7	IQCE	hsa-miR-221-3p
RP11-120D5.1	TRAIP	hsa-miR-34a-5p
AC000120.7	ATAD2B	hsa-miR-21-5p
RP11-60I3.5	DYNLL1	hsa-miR-16-5p
LINC00094	NAT8L	hsa-miR-193b-3p
TP73-AS1	PRICKLE4	hsa-miR-193b-3p
TRAF3IP2-AS1	NRF1	hsa-miR-320a
NEAT1	C17orf57	hsa-miR-335-5p
RP11-425I13.3	CLDN9	hsa-miR-186-5p
TP73-AS1	KAT6A	hsa-miR-193b-3p
TP73-AS1	SCLY	hsa-miR-193b-3p
AC074117.10	DICER1	hsa-let-7a-5p
C1RL-AS1	FOXK1	hsa-miR-15b-5p
RP11-350F4.2	CAD	hsa-miR-186-5p
MCM3AP-AS1	RPRD2	hsa-miR-24-3p
RP11-384K6.6	FUBP1	hsa-miR-22-3p
MCM3AP-AS1	TMEM194A	hsa-miR-24-3p
TOB1-AS1	MBTD1	hsa-miR-27a-3p
AC000120.7	BTBD7	hsa-miR-21-5p
TP73-AS1	GLTSCR1	hsa-miR-193b-3p
RP11-120D5.1	E2F1	hsa-miR-34a-5p
AC000120.7	SP1	hsa-miR-21-5p
TMPO-AS1	TUBB	hsa-miR-320a
TP73-AS1	LSM14B	hsa-miR-193a-3p
RP11-458D21.1	ETNK2	hsa-miR-142-3p
RP11-477D19.2	RBM33	hsa-miR-221-3p
RP11-54O7.1	ULK1	hsa-miR-16-5p
RP11-60I3.5	NOP10	hsa-miR-16-5p
RP11-16E12.2	PRDM1	hsa-miR-30a-5p
LINC00665	TEX15	hsa-miR-186-5p
XIST	IRF9	hsa-miR-106b-5p
AC093323.3	TMEM33	hsa-miR-155-5p
TP73-AS1	CHTF18	hsa-miR-193b-3p
XIST	MLL2	hsa-miR-34a-5p
XIST	MLL2	hsa-miR-15b-5p
XIST	MLL2	hsa-miR-27a-3p
NUTM2A-AS1	CNNM2	hsa-miR-16-5p
RP11-540O11.1	ATXN7L3	hsa-miR-16-5p
TP73-AS1	NF1	hsa-miR-193b-3p
AC105760.2	SERTAD2	hsa-miR-98-5p
GAS5	PCBP2	hsa-miR-222-3p
AC074117.10	MIB1	hsa-let-7a-5p
LINC00086	TSC2	hsa-miR-296-3p
RP11-429J17.2	NPEPL1	hsa-miR-335-5p
RP11-46A10.5	RBM39	hsa-miR-22-3p
AC105760.2	BTBD3	hsa-miR-98-5p
AC074117.10	ESRP2	hsa-miR-98-5p
CTC-228N24.3	NACA	hsa-miR-16-5p
PCBP1-AS1	NUPL2	hsa-miR-34a-5p
CTB-89H12.4	CLCN6	hsa-miR-15b-5p
HOTTIP	HOXC13	hsa-miR-615-3p
RP11-120D5.1	ARL6IP1	hsa-miR-27a-3p
AC009501.4	ROCK2	hsa-miR-138-5p
AC074117.10	PPT2	hsa-miR-98-5p
RP11-396C23.2	TMEM187	hsa-miR-26b-5p
CTB-89H12.4	OTUD4	hsa-miR-93-5p
SNHG1	AHSA2	hsa-miR-21-5p
RP11-133N21.10	GXYLT1	hsa-miR-33a-5p
CTB-89H12.4	CLIP1	hsa-miR-103a-3p
CTB-89H12.4	ANKRD13D	hsa-miR-505-3p
RP11-349A22.5	ZNF432	hsa-miR-142-3p
LINC00657	RICTOR	hsa-miR-155-5p
AC074117.10	PDCD11	hsa-miR-98-5p
RP11-425I13.3	DBN1	hsa-miR-186-5p
PCBP1-AS1	ADNP	hsa-miR-34a-5p
RP11-540O11.1	KIF1A	hsa-miR-15a-5p
RP11-758M4.4	ADH5	hsa-miR-155-5p
RP11-60I3.5	RPL14	hsa-miR-16-5p
RP4-785G19.5	RPS8	hsa-miR-181b-5p
RP4-785G19.5	RPS8	hsa-miR-181a-5p
RP11-732M18.3	FTSJD2	hsa-miR-193b-3p
CTD-3185P2.1	SNRPA1	hsa-miR-34a-5p
LINC00657	ATP2B1	hsa-miR-615-3p
AC097662.2	C5orf24	hsa-miR-142-3p
SNHG1	CUZD1	hsa-miR-503-5p
RP11-350F4.2	CRNKL1	hsa-miR-186-5p
SDCBP2-AS1	SRGAP3	hsa-miR-214-3p
BOLA3-AS1	GINS1	hsa-miR-186-5p
RP11-133N21.10	BRWD1	hsa-miR-33a-5p
KB-1732A1.1	TXLNA	hsa-miR-17-5p
RP11-732M18.3	MCCC2	hsa-miR-193b-3p
AC074117.10	DIEXF	hsa-miR-98-5p
NUTM2A-AS1	RPP30	hsa-miR-15a-5p
EPB41L4A-AS1	TDRD3	hsa-miR-16-5p
CTB-89H12.4	PKD2	hsa-miR-93-5p
CTB-89H12.4	PKD2	hsa-miR-106b-5p
AC000120.7	AUTS2	hsa-miR-21-5p
AC000120.7	AUTS2	hsa-miR-222-3p
RP11-169K16.9	MARCKSL1	hsa-miR-708-5p
RP11-425I13.3	DNAJC27	hsa-miR-186-5p
RP11-175O19.4	TNPO3	hsa-miR-30a-5p
RP11-429J17.2	PDZD2	hsa-miR-335-5p
HCG18	SENP3	hsa-miR-320a
ENTPD1-AS1	CCNT1	hsa-miR-27b-3p
RP11-77H9.2	SP1	hsa-miR-125a-5p
LINC00665	E2F6	hsa-miR-98-5p
HCG18	PSMC3IP	hsa-miR-193b-3p
LINC00680	TJAP1	hsa-miR-320a
AC007566.10	VEGFA	hsa-miR-503-5p
NEAT1	CD160	hsa-miR-335-5p
RP11-60I3.5	ANAPC13	hsa-miR-16-5p
RP11-80H5.7	POGZ	hsa-miR-27b-3p
CTB-89H12.4	ASH1L	hsa-miR-103a-3p
HCG18	MATR3	hsa-miR-185-5p
HCG18	MATR3	hsa-miR-155-5p
AC000068.5	EWSR1	hsa-miR-320a
RP11-429J17.2	UBN2	hsa-miR-10a-5p
BCDIN3D-AS1	ZNF33A	hsa-miR-18a-5p
RP11-477D19.2	ZFYVE16	hsa-miR-222-3p
EBLN3	PHC3	hsa-miR-93-5p
RP11-184E9.2	NOVA1	hsa-miR-155-5p
RP11-120D5.1	SENP1	hsa-miR-34a-5p
TP73-AS1	MAZ	hsa-miR-193b-3p
CTC-228N24.3	RPL30	hsa-miR-16-5p
EPB41L4A-AS1	RPS3A	hsa-miR-15b-5p
EPB41L4A-AS1	RPS3A	hsa-miR-16-5p
TP73-AS1	PSMC3IP	hsa-miR-193b-3p
AC074117.10	TTI1	hsa-miR-98-5p
TP73-AS1	BRCA1	hsa-miR-193b-3p
AC013268.5	PRPF40A	hsa-miR-34a-5p
RP11-169K16.9	LYPLA2	hsa-miR-16-5p
RP11-384K6.6	ZFYVE20	hsa-miR-22-3p
RP11-509J21.3	C1orf63	hsa-miR-93-5p
TRAF3IP2-AS1	ZFP37	hsa-miR-320a
NEAT1	PARP15	hsa-miR-335-5p
CTB-89H12.4	RORA	hsa-miR-106b-5p
RP11-540O11.1	NCKAP5L	hsa-miR-16-5p
KIF9-AS1	BRWD1	hsa-miR-15a-5p
LINC00094	ZBTB43	hsa-miR-193b-3p
MCM3AP-AS1	SMURF1	hsa-miR-424-5p
RP11-732M18.3	PHRF1	hsa-miR-193b-3p
AC000120.7	RUFY3	hsa-miR-21-5p
AC105760.2	CHD4	hsa-miR-98-5p
C1RL-AS1	IGF1R	hsa-miR-497-5p
ENTPD1-AS1	PFAS	hsa-miR-27a-3p
RP11-732M18.3	PTK7	hsa-miR-193b-3p
FGD5-AS1	ARL6IP6	hsa-miR-142-3p
FGD5-AS1	STK4	hsa-miR-373-3p
XIST	CLK4	hsa-miR-192-5p
LINC00680	DEK	hsa-miR-186-5p
TP73-AS1	HERC1	hsa-miR-193b-3p
RP11-106M3.2	CCNL1	hsa-miR-199a-5p
KIF9-AS1	ASXL2	hsa-miR-15a-5p
RP11-396C23.2	CNIH4	hsa-miR-26b-5p
RP11-77H9.2	DIP2A	hsa-miR-125a-5p
NEAT1	FNDC9	hsa-miR-335-5p
SNHG1	TAF6L	hsa-miR-181a-5p
LINC00680	ZFP37	hsa-miR-320a
CTD-2516F10.2	FOXK1	hsa-miR-15b-5p
TMPO-AS1	NRF1	hsa-miR-320a
SNHG7	SSNA1	hsa-miR-193b-3p
RP11-1103G16.1	ARHGAP28	hsa-miR-98-5p
PCBP1-AS1	POU2F1	hsa-miR-34a-5p
RP11-4F5.2	PCM1	hsa-miR-33a-5p
DLEU2	CEP152	hsa-miR-30c-5p
NEAT1	HSD17B3	hsa-miR-335-5p
LINC00680	CBX2	hsa-miR-186-5p
XIST	SRRM2	hsa-miR-34a-5p
