# Supplementary material for: Characterization of long non-coding RNA-associated ceRNA network to reveal potential prognostic lncRNA biomarkers in human ovarian cancer
Source: Oncotarget. 2016 Feb 3;7(11):12598–611. doi: 10.18632/oncotarget.7181 (PMC4914307; doi:10.18632/oncotarget.7181)
Supplement: Supplementary file 3 [file oncotarget-07-12598-s003.xls]

## Sheet: Enriched Go terms
Category	Term	PValue	Fold Enrichment
GOTERM_BP_FAT	GO:0006414~translational elongation	5.89307e-16	6.50197
GOTERM_BP_FAT	GO:0006350~transcription	3.13563e-12	1.68785
GOTERM_BP_FAT	GO:0007049~cell cycle	3.53458e-12	2.28491
GOTERM_BP_FAT	GO:0045449~regulation of transcription	9.12792e-12	1.5822
GOTERM_BP_FAT	GO:0006396~RNA processing	1.99173e-10	2.44111
GOTERM_BP_FAT	GO:0016071~mRNA metabolic process	5.33245e-10	2.78062
GOTERM_BP_FAT	GO:0008380~RNA splicing	2.28303e-09	3.00602
GOTERM_BP_FAT	GO:0051276~chromosome organization	2.76894e-09	2.43723
GOTERM_BP_FAT	GO:0022402~cell cycle process	4.99567e-09	2.28586
GOTERM_BP_FAT	GO:0006412~translation	5.3334e-09	2.77758
GOTERM_BP_FAT	GO:0006325~chromatin organization	9.9517e-09	2.60595
GOTERM_BP_FAT	GO:0006397~mRNA processing	2.17805e-08	2.72772
GOTERM_BP_FAT	GO:0016568~chromatin modification	3.29471e-08	2.87605
GOTERM_BP_FAT	GO:0043009~chordate embryonic development	1.17741e-06	2.44691
GOTERM_BP_FAT	GO:0009792~embryonic development ending in birth or egg hatching	1.458e-06	2.42494
GOTERM_BP_FAT	GO:0022403~cell cycle phase	2.46965e-06	2.22072
GOTERM_BP_FAT	GO:0006913~nucleocytoplasmic transport	8.24651e-06	3.08705
GOTERM_BP_FAT	GO:0051169~nuclear transport	1.00797e-05	3.04797
GOTERM_BP_FAT	GO:0001701~in utero embryonic development	1.68052e-05	2.86062
GOTERM_BP_FAT	GO:0000279~M phase	1.82529e-05	2.26219
GOTERM_BP_FAT	GO:0046907~intracellular transport	1.83069e-05	1.83249
GOTERM_BP_FAT	GO:0022613~ribonucleoprotein complex biogenesis	2.39705e-05	2.79705
GOTERM_BP_FAT	GO:0016569~covalent chromatin modification	5.72959e-05	3.12714
GOTERM_BP_FAT	GO:0000377~RNA splicing, via transesterification reactions with bulged adenosine as nucleophile	6.8274e-05	2.86143
GOTERM_BP_FAT	GO:0000375~RNA splicing, via transesterification reactions	6.8274e-05	2.86143
GOTERM_BP_FAT	GO:0000398~nuclear mRNA splicing, via spliceosome	6.8274e-05	2.86143
GOTERM_BP_FAT	GO:0051297~centrosome organization	7.11153e-05	6.15655
GOTERM_BP_FAT	GO:0051168~nuclear export	7.2446e-05	4.37799
GOTERM_BP_FAT	GO:0051301~cell division	8.35795e-05	2.2261
GOTERM_BP_FAT	GO:0045941~positive regulation of transcription	9.27674e-05	1.82416
GOTERM_BP_FAT	GO:0007017~microtubule-based process	9.3419e-05	2.33608
GOTERM_BP_FAT	GO:0010628~positive regulation of gene expression	9.51385e-05	1.80847
GOTERM_BP_FAT	GO:0043010~camera-type eye development	9.9493e-05	3.27327
GOTERM_BP_FAT	GO:0042254~ribosome biogenesis	0.00013218	3.05024
GOTERM_BP_FAT	GO:0048593~camera-type eye morphogenesis	0.00013614	4.97499
GOTERM_BP_FAT	GO:0031023~microtubule organizing center organization	0.00014099	5.62885
GOTERM_BP_FAT	GO:0006366~transcription from RNA polymerase II promoter	0.000177093	2.33867
GOTERM_BP_FAT	GO:0010558~negative regulation of macromolecule biosynthetic process	0.000179483	1.80082
GOTERM_BP_FAT	GO:0010605~negative regulation of macromolecule metabolic process	0.000183175	1.67008
GOTERM_BP_FAT	GO:0010557~positive regulation of macromolecule biosynthetic process	0.000229024	1.70702
GOTERM_BP_FAT	GO:0010629~negative regulation of gene expression	0.000229128	1.82416
GOTERM_BP_FAT	GO:0045935~positive regulation of nucleobase, nucleoside, nucleotide and nucleic acid metabolic process	0.000261887	1.71892
GOTERM_BP_FAT	GO:0031327~negative regulation of cellular biosynthetic process	0.000311332	1.75588
GOTERM_BP_FAT	GO:0045934~negative regulation of nucleobase, nucleoside, nucleotide and nucleic acid metabolic process	0.000326682	1.79566
GOTERM_BP_FAT	GO:0043065~positive regulation of apoptosis	0.00032737	1.88356
GOTERM_BP_FAT	GO:0001654~eye development	0.000331798	2.81916
GOTERM_BP_FAT	GO:0043068~positive regulation of programmed cell death	0.000370505	1.87051
GOTERM_BP_FAT	GO:0000278~mitotic cell cycle	0.000393261	1.95235
GOTERM_BP_FAT	GO:0010942~positive regulation of cell death	0.000405146	1.86191
GOTERM_BP_FAT	GO:0006260~DNA replication	0.000428321	2.41942
GOTERM_BP_FAT	GO:0051172~negative regulation of nitrogen compound metabolic process	0.000429565	1.77144
GOTERM_BP_FAT	GO:0016570~histone modification	0.000432607	2.87082
GOTERM_BP_FAT	GO:0006259~DNA metabolic process	0.00049877	1.77369
GOTERM_BP_FAT	GO:0009890~negative regulation of biosynthetic process	0.000501788	1.71911
GOTERM_BP_FAT	GO:0009891~positive regulation of biosynthetic process	0.000515175	1.63781
GOTERM_BP_FAT	GO:0051173~positive regulation of nitrogen compound metabolic process	0.000539297	1.66554
GOTERM_BP_FAT	GO:0010604~positive regulation of macromolecule metabolic process	0.000575498	1.5581
GOTERM_BP_FAT	GO:0031328~positive regulation of cellular biosynthetic process	0.000669691	1.62976
GOTERM_BP_FAT	GO:0070727~cellular macromolecule localization	0.000670855	1.8506
GOTERM_BP_FAT	GO:0006357~regulation of transcription from RNA polymerase II promoter	0.000826126	1.59583
GOTERM_BP_FAT	GO:0006974~response to DNA damage stimulus	0.000936552	1.87796
GOTERM_BP_FAT	GO:0032774~RNA biosynthetic process	0.00107269	1.99672
GOTERM_BP_FAT	GO:0016481~negative regulation of transcription	0.00108019	1.76455
GOTERM_BP_FAT	GO:0048592~eye morphogenesis	0.00108211	3.4897
GOTERM_BP_FAT	GO:0000226~microtubule cytoskeleton organization	0.00109286	2.53149
GOTERM_BP_FAT	GO:0042274~ribosomal small subunit biogenesis	0.00109376	9.94999
GOTERM_BP_FAT	GO:0045893~positive regulation of transcription, DNA-dependent	0.00111233	1.74385
GOTERM_BP_FAT	GO:0034613~cellular protein localization	0.00116551	1.81085
GOTERM_BP_FAT	GO:0051254~positive regulation of RNA metabolic process	0.0013128	1.72935
GOTERM_BP_FAT	GO:0046777~protein amino acid autophosphorylation	0.00161032	3.09035
GOTERM_BP_FAT	GO:0042981~regulation of apoptosis	0.00167793	1.52467
GOTERM_BP_FAT	GO:0010824~regulation of centrosome duplication	0.0017027	14.5933
GOTERM_BP_FAT	GO:0008089~anterograde axon cargo transport	0.0017027	14.5933
GOTERM_BP_FAT	GO:0009952~anterior/posterior pattern formation	0.00180909	2.50171
GOTERM_BP_FAT	GO:0006351~transcription, DNA-dependent	0.00188869	1.94911
GOTERM_BP_FAT	GO:0006333~chromatin assembly or disassembly	0.00193967	2.58543
GOTERM_BP_FAT	GO:0006403~RNA localization	0.00194806	2.8457
GOTERM_BP_FAT	GO:0006886~intracellular protein transport	0.00196247	1.81441
GOTERM_BP_FAT	GO:0043067~regulation of programmed cell death	0.00201246	1.50965
GOTERM_BP_FAT	GO:0010941~regulation of cell death	0.00219433	1.5041
GOTERM_BP_FAT	GO:0043933~macromolecular complex subunit organization	0.00241323	1.54155
GOTERM_BP_FAT	GO:0051726~regulation of cell cycle	0.00254268	1.85172
GOTERM_BP_FAT	GO:0007067~mitosis	0.00261066	2.0895
GOTERM_BP_FAT	GO:0000280~nuclear division	0.00261066	2.0895
GOTERM_BP_FAT	GO:0006364~rRNA processing	0.00304629	2.85521
GOTERM_BP_FAT	GO:0065003~macromolecular complex assembly	0.00308089	1.54711
GOTERM_BP_FAT	GO:0000087~M phase of mitotic cell cycle	0.00321401	2.05218
GOTERM_BP_FAT	GO:0009954~proximal/distal pattern formation	0.00329499	5.71043
GOTERM_BP_FAT	GO:0010608~posttranscriptional regulation of gene expression	0.00366527	2.07488
GOTERM_BP_FAT	GO:0003002~regionalization	0.00395723	2.11122
GOTERM_BP_FAT	GO:0048285~organelle fission	0.00413002	2.00738
GOTERM_BP_FAT	GO:0016072~rRNA metabolic process	0.0042447	2.73625
GOTERM_BP_FAT	GO:0046605~regulation of centrosome cycle	0.00445098	10.945
GOTERM_BP_FAT	GO:0006605~protein targeting	0.00449698	2.03628
GOTERM_BP_FAT	GO:0007507~heart development	0.00449698	2.03628
GOTERM_BP_FAT	GO:0051236~establishment of RNA localization	0.00459627	2.70804
GOTERM_BP_FAT	GO:0050658~RNA transport	0.00459627	2.70804
GOTERM_BP_FAT	GO:0050657~nucleic acid transport	0.00459627	2.70804
GOTERM_BP_FAT	GO:0033043~regulation of organelle organization	0.00496792	2.01751
GOTERM_BP_FAT	GO:0043543~protein amino acid acylation	0.00563929	3.2835
GOTERM_BP_FAT	GO:0032927~positive regulation of activin receptor signaling pathway	0.00604205	21.89
GOTERM_BP_FAT	GO:0051329~interphase of mitotic cell cycle	0.00721848	2.55029
GOTERM_BP_FAT	GO:0018107~peptidyl-threonine phosphorylation	0.00786387	6.08055
GOTERM_BP_FAT	GO:0006611~protein export from nucleus	0.00786387	6.08055
GOTERM_BP_FAT	GO:0002520~immune system development	0.00791937	1.82416
GOTERM_BP_FAT	GO:0007423~sensory organ development	0.0087243	1.91179
GOTERM_BP_FAT	GO:0051325~interphase	0.00890625	2.47811
GOTERM_BP_FAT	GO:0042273~ribosomal large subunit biogenesis	0.00890744	8.75599
GOTERM_BP_FAT	GO:0006473~protein amino acid acetylation	0.00891591	3.36769
GOTERM_BP_FAT	GO:0051493~regulation of cytoskeleton organization	0.00923335	2.25338
GOTERM_BP_FAT	GO:0010970~microtubule-based transport	0.00928465	4.52896
GOTERM_BP_FAT	GO:0007098~centrosome cycle	0.00960775	5.76052
GOTERM_BP_FAT	GO:0045596~negative regulation of cell differentiation	0.010068	1.92551
GOTERM_BP_FAT	GO:0000184~nuclear-transcribed mRNA catabolic process, nonsense-mediated decay	0.0107332	4.37799
GOTERM_BP_FAT	GO:0007389~pattern specification process	0.0107833	1.80367
GOTERM_BP_FAT	GO:0042476~odontogenesis	0.010918	3.24296
GOTERM_BP_FAT	GO:0000079~regulation of cyclin-dependent protein kinase activity	0.010918	3.24296
GOTERM_BP_FAT	GO:0000281~cytokinesis after mitosis	0.0117192	16.4175
GOTERM_BP_FAT	GO:0045736~negative regulation of cyclin-dependent protein kinase activity	0.0118376	7.95999
GOTERM_BP_FAT	GO:0045667~regulation of osteoblast differentiation	0.0127209	3.56348
GOTERM_BP_FAT	GO:0006338~chromatin remodeling	0.0132275	3.12714
GOTERM_BP_FAT	GO:0048598~embryonic morphogenesis	0.0135754	1.71127
GOTERM_BP_FAT	GO:0051327~M phase of meiotic cell cycle	0.0137768	2.45704
GOTERM_BP_FAT	GO:0007126~meiosis	0.0137768	2.45704
GOTERM_BP_FAT	GO:0001702~gastrulation with mouth forming second	0.0138049	5.2119
GOTERM_BP_FAT	GO:0018210~peptidyl-threonine modification	0.0138049	5.2119
GOTERM_BP_FAT	GO:0015931~nucleobase, nucleoside, nucleotide and nucleic acid transport	0.0140244	2.3246
GOTERM_BP_FAT	GO:0007018~microtubule-based movement	0.0140244	2.3246
GOTERM_BP_FAT	GO:0035148~tube lumen formation	0.014178	3.48249
GOTERM_BP_FAT	GO:0008285~negative regulation of cell proliferation	0.0144697	1.6372
GOTERM_BP_FAT	GO:0035108~limb morphogenesis	0.0147216	2.43222
GOTERM_BP_FAT	GO:0035107~appendage morphogenesis	0.0147216	2.43222
GOTERM_BP_FAT	GO:0070647~protein modification by small protein conjugation or removal	0.0147221	2.05218
GOTERM_BP_FAT	GO:0010564~regulation of cell cycle process	0.0149067	2.30421
GOTERM_BP_FAT	GO:0048872~homeostasis of number of cells	0.0157138	2.4079
GOTERM_BP_FAT	GO:0051321~meiotic cell cycle	0.0157138	2.4079
GOTERM_BP_FAT	GO:0006261~DNA-dependent DNA replication	0.0158681	3.01931
GOTERM_BP_FAT	GO:0007010~cytoskeleton organization	0.0164108	1.5564
GOTERM_BP_FAT	GO:0017038~protein import	0.0165365	2.17229
GOTERM_BP_FAT	GO:0010810~regulation of cell-substrate adhesion	0.017433	3.33108
GOTERM_BP_FAT	GO:0030326~embryonic limb morphogenesis	0.0174503	2.51609
GOTERM_BP_FAT	GO:0035113~embryonic appendage morphogenesis	0.0174503	2.51609
GOTERM_BP_FAT	GO:0009791~post-embryonic development	0.0177348	2.69876
GOTERM_BP_FAT	GO:0017148~negative regulation of translation	0.0180585	3.86294
GOTERM_BP_FAT	GO:0060173~limb development	0.0189889	2.33776
GOTERM_BP_FAT	GO:0048736~appendage development	0.0189889	2.33776
GOTERM_BP_FAT	GO:0051646~mitochondrion localization	0.0191721	6.73537
GOTERM_BP_FAT	GO:0000956~nuclear-transcribed mRNA catabolic process	0.0203011	3.75257
GOTERM_BP_FAT	GO:0006917~induction of apoptosis	0.0211267	1.64175
GOTERM_BP_FAT	GO:0016573~histone acetylation	0.0211673	3.19229
GOTERM_BP_FAT	GO:0043254~regulation of protein complex assembly	0.0213313	2.43222
GOTERM_BP_FAT	GO:0012502~induction of programmed cell death	0.0217979	1.63663
GOTERM_BP_FAT	GO:0006417~regulation of translation	0.0227087	2.07715
GOTERM_BP_FAT	GO:0034101~erythrocyte homeostasis	0.0232228	3.12714
GOTERM_BP_FAT	GO:0006268~DNA unwinding during replication	0.0235898	6.25428
GOTERM_BP_FAT	GO:0040029~regulation of gene expression, epigenetic	0.0237314	2.55857
GOTERM_BP_FAT	GO:0034470~ncRNA processing	0.0242208	1.87294
GOTERM_BP_FAT	GO:0051640~organelle localization	0.0242409	2.37934
GOTERM_BP_FAT	GO:0060541~respiratory system development	0.0255201	2.22953
GOTERM_BP_FAT	GO:0008283~cell proliferation	0.0270073	1.50619
GOTERM_BP_FAT	GO:0051654~establishment of mitochondrion localization	0.0275655	10.945
GOTERM_BP_FAT	GO:0047497~mitochondrion transport along microtubule	0.0275655	10.945
GOTERM_BP_FAT	GO:0034643~mitochondrion localization, microtubule-mediated	0.0275655	10.945
GOTERM_BP_FAT	GO:0000018~regulation of DNA recombination	0.0288356	4.20961
GOTERM_BP_FAT	GO:0035137~hindlimb morphogenesis	0.0288356	4.20961
GOTERM_BP_FAT	GO:0044087~regulation of cellular component biogenesis	0.0290313	2.00401
GOTERM_BP_FAT	GO:0048534~hemopoietic or lymphoid organ development	0.0292883	1.68384
GOTERM_BP_FAT	GO:0009725~response to hormone stimulus	0.0296469	1.55079
GOTERM_BP_FAT	GO:0030705~cytoskeleton-dependent intracellular transport	0.0301798	2.94673
GOTERM_BP_FAT	GO:0009894~regulation of catabolic process	0.0308869	2.2802
GOTERM_BP_FAT	GO:0001822~kidney development	0.0308869	2.2802
GOTERM_BP_FAT	GO:0051348~negative regulation of transferase activity	0.0308869	2.2802
GOTERM_BP_FAT	GO:0001952~regulation of cell-matrix adhesion	0.0326675	4.0537
GOTERM_BP_FAT	GO:0006270~DNA replication initiation	0.0339284	5.47249
GOTERM_BP_FAT	GO:0051148~negative regulation of muscle cell differentiation	0.0339284	5.47249
GOTERM_BP_FAT	GO:0001841~neural tube formation	0.0342109	3.2835
GOTERM_BP_FAT	GO:0031589~cell-substrate adhesion	0.0346451	2.23367
GOTERM_BP_FAT	GO:0030031~cell projection assembly	0.035192	2.37361
GOTERM_BP_FAT	GO:0006281~DNA repair	0.0361958	1.61862
GOTERM_BP_FAT	GO:0051656~establishment of organelle localization	0.0372487	2.53797
GOTERM_BP_FAT	GO:0022618~ribonucleoprotein complex assembly	0.0372487	2.53797
GOTERM_BP_FAT	GO:0000910~cytokinesis	0.0375559	3.20341
GOTERM_BP_FAT	GO:0006405~RNA export from nucleus	0.0375559	3.20341
GOTERM_BP_FAT	GO:0045637~regulation of myeloid cell differentiation	0.0398302	2.50171
GOTERM_BP_FAT	GO:0060070~Wnt receptor signaling pathway through beta-catenin	0.0398399	5.15058
GOTERM_BP_FAT	GO:0051056~regulation of small GTPase mediated signal transduction	0.0404215	1.65043
GOTERM_BP_FAT	GO:0006323~DNA packaging	0.0410824	2.05803
GOTERM_BP_FAT	GO:0070507~regulation of microtubule cytoskeleton organization	0.0410942	3.12714
GOTERM_BP_FAT	GO:0048641~regulation of skeletal muscle tissue development	0.0411824	3.77413
GOTERM_BP_FAT	GO:0018105~peptidyl-serine phosphorylation	0.0411824	3.77413
GOTERM_BP_FAT	GO:0051783~regulation of nuclear division	0.0413947	2.73625
GOTERM_BP_FAT	GO:0007088~regulation of mitosis	0.0413947	2.73625
GOTERM_BP_FAT	GO:0030097~hemopoiesis	0.0423743	1.66957
GOTERM_BP_FAT	GO:0051253~negative regulation of RNA metabolic process	0.0427624	1.51174
GOTERM_BP_FAT	GO:0006469~negative regulation of protein kinase activity	0.0446253	2.26448
GOTERM_BP_FAT	GO:0051028~mRNA transport	0.0446253	2.26448
GOTERM_BP_FAT	GO:0001838~embryonic epithelial tube formation	0.0448275	3.05441
GOTERM_BP_FAT	GO:0006402~mRNA catabolic process	0.0448275	3.05441
GOTERM_BP_FAT	GO:0016567~protein ubiquitination	0.0452669	2.02344
GOTERM_BP_FAT	GO:0007178~transmembrane receptor protein serine/threonine kinase signaling pathway	0.0453876	2.12524
GOTERM_BP_FAT	GO:0060606~tube closure	0.0458669	3.64833
GOTERM_BP_FAT	GO:0001843~neural tube closure	0.0458669	3.64833
GOTERM_BP_FAT	GO:0032508~DNA duplex unwinding	0.0462351	4.86444
GOTERM_BP_FAT	GO:0008088~axon cargo transport	0.0462351	4.86444
GOTERM_BP_FAT	GO:0000080~G1 phase of mitotic cell cycle	0.0462351	4.86444
GOTERM_BP_FAT	GO:0032392~DNA geometric change	0.0462351	4.86444
GOTERM_BP_FAT	GO:0035116~embryonic hindlimb morphogenesis	0.0462351	4.86444
GOTERM_BP_FAT	GO:0045646~regulation of erythrocyte differentiation	0.0462351	4.86444
GOTERM_BP_FAT	GO:0051170~nuclear import	0.0472197	2.23875
GOTERM_BP_FAT	GO:0016331~morphogenesis of embryonic epithelium	0.0478686	2.64189
GOTERM_BP_FAT	GO:0030518~steroid hormone receptor signaling pathway	0.0478686	2.64189

## Sheet: Enriched GO fountion clusters
Annotation Cluster 1	Enrichment Score: 4.16574490757139
Category	Term	Count	%	PValue	Genes	List Total	Pop Hits	Pop Total	Fold Enrichment	Bonferroni	Benjamini	FDR
GOTERM_BP_FAT	GO:0000375~RNA splicing, via transesterification reactions	20	2.53807	6.8274e-05	ENSG00000135829, ENSG00000168066, ENSG00000116754, ENSG00000099783, ENSG00000135486, ENSG00000169045, ENSG00000115875, ENSG00000104824, ENSG00000131876, ENSG00000153187, ENSG00000144028, ENSG00000124193, ENSG00000060339, ENSG00000167005, ENSG00000174231, ENSG00000116455, ENSG00000139910, ENSG00000101343, ENSG00000089280, ENSG00000197111	618	153	13528	2.86143	0.165565	0.00721387	0.121176
GOTERM_BP_FAT	GO:0000398~nuclear mRNA splicing, via spliceosome	20	2.53807	6.8274e-05	ENSG00000135829, ENSG00000168066, ENSG00000116754, ENSG00000099783, ENSG00000135486, ENSG00000169045, ENSG00000115875, ENSG00000104824, ENSG00000131876, ENSG00000153187, ENSG00000144028, ENSG00000124193, ENSG00000060339, ENSG00000167005, ENSG00000174231, ENSG00000116455, ENSG00000139910, ENSG00000101343, ENSG00000089280, ENSG00000197111	618	153	13528	2.86143	0.165565	0.00721387	0.121176
GOTERM_BP_FAT	GO:0000377~RNA splicing, via transesterification reactions with bulged adenosine as nucleophile	20	2.53807	6.8274e-05	ENSG00000135829, ENSG00000168066, ENSG00000116754, ENSG00000099783, ENSG00000135486, ENSG00000169045, ENSG00000115875, ENSG00000104824, ENSG00000131876, ENSG00000153187, ENSG00000144028, ENSG00000124193, ENSG00000060339, ENSG00000167005, ENSG00000174231, ENSG00000116455, ENSG00000139910, ENSG00000101343, ENSG00000089280, ENSG00000197111	618	153	13528	2.86143	0.165565	0.00721387	0.121176
Annotation Cluster 2	Enrichment Score: 3.51741086033362
Category	Term	Count	%	PValue	Genes	List Total	Pop Hits	Pop Total	Fold Enrichment	Bonferroni	Benjamini	FDR
GOTERM_BP_FAT	GO:0010558~negative regulation of macromolecule biosynthetic process	45	5.71066	0.000179483	ENSG00000106571, ENSG00000127616, ENSG00000142655, ENSG00000116001, ENSG00000083168, ENSG00000064393, ENSG00000129351, ENSG00000169016, ENSG00000139613, ENSG00000172059, ENSG00000168036, ENSG00000104408, ENSG00000124788, ENSG00000196233, ENSG00000144161, ENSG00000101412, ENSG00000173894, ENSG00000057657, ENSG00000065526, ENSG00000129515, ENSG00000090905, ENSG00000094916, ENSG00000164916, ENSG0000…	618	547	13528	1.80082	0.378644	0.0127785	0.318259
GOTERM_BP_FAT	GO:0031327~negative regulation of cellular biosynthetic process	45	5.71066	0.000311332	ENSG00000106571, ENSG00000127616, ENSG00000142655, ENSG00000116001, ENSG00000083168, ENSG00000064393, ENSG00000129351, ENSG00000169016, ENSG00000139613, ENSG00000172059, ENSG00000168036, ENSG00000104408, ENSG00000124788, ENSG00000196233, ENSG00000144161, ENSG00000101412, ENSG00000173894, ENSG00000057657, ENSG00000065526, ENSG00000129515, ENSG00000090905, ENSG00000094916, ENSG00000164916, ENSG0000…	618	561	13528	1.75588	0.561971	0.0190139	0.551446
GOTERM_BP_FAT	GO:0009890~negative regulation of biosynthetic process	45	5.71066	0.000501788	ENSG00000106571, ENSG00000127616, ENSG00000142655, ENSG00000116001, ENSG00000083168, ENSG00000064393, ENSG00000129351, ENSG00000169016, ENSG00000139613, ENSG00000172059, ENSG00000168036, ENSG00000104408, ENSG00000124788, ENSG00000196233, ENSG00000144161, ENSG00000101412, ENSG00000173894, ENSG00000057657, ENSG00000065526, ENSG00000129515, ENSG00000090905, ENSG00000094916, ENSG00000164916, ENSG0000…	618	573	13528	1.71911	0.735675	0.0243392	0.887373
Annotation Cluster 3	Enrichment Score: 3.4361851093565523
Category	Term	Count	%	PValue	Genes	List Total	Pop Hits	Pop Total	Fold Enrichment	Bonferroni	Benjamini	FDR
GOTERM_BP_FAT	GO:0043065~positive regulation of apoptosis	37	4.69543	0.00032737	ENSG00000132792, ENSG00000116001, ENSG00000102606, ENSG00000154358, ENSG00000073756, ENSG00000114346, ENSG00000064393, ENSG00000100292, ENSG00000124802, ENSG00000178662, ENSG00000160293, ENSG00000196230, ENSG00000135503, ENSG00000100030, ENSG00000132824, ENSG00000124766, ENSG00000183763, ENSG00000118689, ENSG00000144161, ENSG00000124762, ENSG00000116062, ENSG00000030110, ENSG00000132906, ENSG0000…	618	430	13528	1.88356	0.58021	0.019104	0.579774
GOTERM_BP_FAT	GO:0043068~positive regulation of programmed cell death	37	4.69543	0.000370505	ENSG00000132792, ENSG00000116001, ENSG00000102606, ENSG00000154358, ENSG00000073756, ENSG00000114346, ENSG00000064393, ENSG00000100292, ENSG00000124802, ENSG00000178662, ENSG00000160293, ENSG00000196230, ENSG00000135503, ENSG00000100030, ENSG00000132824, ENSG00000124766, ENSG00000183763, ENSG00000118689, ENSG00000144161, ENSG00000124762, ENSG00000116062, ENSG00000030110, ENSG00000132906, ENSG0000…	618	433	13528	1.87051	0.625586	0.020685	0.65593
GOTERM_BP_FAT	GO:0010942~positive regulation of cell death	37	4.69543	0.000405146	ENSG00000132792, ENSG00000116001, ENSG00000102606, ENSG00000154358, ENSG00000073756, ENSG00000114346, ENSG00000064393, ENSG00000100292, ENSG00000124802, ENSG00000178662, ENSG00000160293, ENSG00000196230, ENSG00000135503, ENSG00000100030, ENSG00000132824, ENSG00000124766, ENSG00000183763, ENSG00000118689, ENSG00000144161, ENSG00000124762, ENSG00000116062, ENSG00000030110, ENSG00000132906, ENSG0000…	618	435	13528	1.86191	0.658449	0.0216851	0.717048
Annotation Cluster 4	Enrichment Score: 2.710065282201172
Category	Term	Count	%	PValue	Genes	List Total	Pop Hits	Pop Total	Fold Enrichment	Bonferroni	Benjamini	FDR
GOTERM_BP_FAT	GO:0042981~regulation of apoptosis	56	7.1066	0.00167793	ENSG00000106571, ENSG00000132792, ENSG00000154358, ENSG00000073756, ENSG00000064393, ENSG00000124802, ENSG00000160293, ENSG00000196230, ENSG00000135503, ENSG00000100030, ENSG00000147437, ENSG00000118689, ENSG00000144161, ENSG00000056558, ENSG00000196712, ENSG00000101109, ENSG00000001084, ENSG00000134982, ENSG00000149273, ENSG00000143947, ENSG00000120868, ENSG00000180210, ENSG00000159140, ENSG0000…	618	804	13528	1.52467	0.988344	0.0607779	2.93826
GOTERM_BP_FAT	GO:0043067~regulation of programmed cell death	56	7.1066	0.00201246	ENSG00000106571, ENSG00000132792, ENSG00000154358, ENSG00000073756, ENSG00000064393, ENSG00000124802, ENSG00000160293, ENSG00000196230, ENSG00000135503, ENSG00000100030, ENSG00000147437, ENSG00000118689, ENSG00000144161, ENSG00000056558, ENSG00000196712, ENSG00000101109, ENSG00000001084, ENSG00000134982, ENSG00000149273, ENSG00000143947, ENSG00000120868, ENSG00000180210, ENSG00000159140, ENSG0000…	618	812	13528	1.50965	0.995206	0.0661756	3.51423
GOTERM_BP_FAT	GO:0010941~regulation of cell death	56	7.1066	0.00219433	ENSG00000106571, ENSG00000132792, ENSG00000154358, ENSG00000073756, ENSG00000064393, ENSG00000124802, ENSG00000160293, ENSG00000196230, ENSG00000135503, ENSG00000100030, ENSG00000147437, ENSG00000118689, ENSG00000144161, ENSG00000056558, ENSG00000196712, ENSG00000101109, ENSG00000001084, ENSG00000134982, ENSG00000149273, ENSG00000143947, ENSG00000120868, ENSG00000180210, ENSG00000159140, ENSG0000…	618	815	13528	1.5041	0.997043	0.0710645	3.82601
Annotation Cluster 5	Enrichment Score: 2.510875018651448
Category	Term	Count	%	PValue	Genes	List Total	Pop Hits	Pop Total	Fold Enrichment	Bonferroni	Benjamini	FDR
GOTERM_BP_FAT	GO:0000280~nuclear division	21	2.66497	0.00261066	ENSG00000130779, ENSG00000129055, ENSG00000164045, ENSG00000150457, ENSG00000168385, ENSG00000214367, ENSG00000164611, ENSG00000111665, ENSG00000142945, ENSG00000186871, ENSG00000163939, ENSG00000158402, ENSG00000131023, ENSG00000196230, ENSG00000138160, ENSG00000175216, ENSG00000134982, ENSG00000149948, ENSG00000109805, ENSG00000137814, ENSG00000137804	618	220	13528	2.0895	0.999022	0.0810386	4.53615
GOTERM_BP_FAT	GO:0007067~mitosis	21	2.66497	0.00261066	ENSG00000130779, ENSG00000129055, ENSG00000164045, ENSG00000150457, ENSG00000168385, ENSG00000214367, ENSG00000164611, ENSG00000111665, ENSG00000142945, ENSG00000186871, ENSG00000163939, ENSG00000158402, ENSG00000131023, ENSG00000196230, ENSG00000138160, ENSG00000175216, ENSG00000134982, ENSG00000149948, ENSG00000109805, ENSG00000137814, ENSG00000137804	618	220	13528	2.0895	0.999022	0.0810386	4.53615
GOTERM_BP_FAT	GO:0000087~M phase of mitotic cell cycle	21	2.66497	0.00321401	ENSG00000130779, ENSG00000129055, ENSG00000164045, ENSG00000150457, ENSG00000168385, ENSG00000214367, ENSG00000164611, ENSG00000111665, ENSG00000142945, ENSG00000186871, ENSG00000163939, ENSG00000158402, ENSG00000131023, ENSG00000196230, ENSG00000138160, ENSG00000175216, ENSG00000134982, ENSG00000149948, ENSG00000109805, ENSG00000137814, ENSG00000137804	618	224	13528	2.05218	0.999803	0.095525	5.55651
GOTERM_BP_FAT	GO:0048285~organelle fission	21	2.66497	0.00413002	ENSG00000130779, ENSG00000129055, ENSG00000164045, ENSG00000150457, ENSG00000168385, ENSG00000214367, ENSG00000164611, ENSG00000111665, ENSG00000142945, ENSG00000186871, ENSG00000163939, ENSG00000158402, ENSG00000131023, ENSG00000196230, ENSG00000138160, ENSG00000175216, ENSG00000134982, ENSG00000149948, ENSG00000109805, ENSG00000137814, ENSG00000137804	618	229	13528	2.00738	0.999983	0.115978	7.08598
Annotation Cluster 6	Enrichment Score: 2.2164747428601554
Category	Term	Count	%	PValue	Genes	List Total	Pop Hits	Pop Total	Fold Enrichment	Bonferroni	Benjamini	FDR
GOTERM_BP_FAT	GO:0050657~nucleic acid transport	12	1.52284	0.00459627	ENSG00000157106, ENSG00000125676, ENSG00000181163, ENSG00000135486, ENSG00000165699, ENSG00000175216, ENSG00000198952, ENSG00000126883, ENSG00000082898, ENSG00000136243, ENSG00000196313, ENSG00000153201	618	97	13528	2.70804	0.999995	0.123063	7.85548
GOTERM_BP_FAT	GO:0050658~RNA transport	12	1.52284	0.00459627	ENSG00000157106, ENSG00000125676, ENSG00000181163, ENSG00000135486, ENSG00000165699, ENSG00000175216, ENSG00000198952, ENSG00000126883, ENSG00000082898, ENSG00000136243, ENSG00000196313, ENSG00000153201	618	97	13528	2.70804	0.999995	0.123063	7.85548
GOTERM_BP_FAT	GO:0051236~establishment of RNA localization	12	1.52284	0.00459627	ENSG00000157106, ENSG00000125676, ENSG00000181163, ENSG00000135486, ENSG00000165699, ENSG00000175216, ENSG00000198952, ENSG00000126883, ENSG00000082898, ENSG00000136243, ENSG00000196313, ENSG00000153201	618	97	13528	2.70804	0.999995	0.123063	7.85548
GOTERM_BP_FAT	GO:0015931~nucleobase, nucleoside, nucleotide and nucleic acid transport	12	1.52284	0.0140244	ENSG00000157106, ENSG00000125676, ENSG00000181163, ENSG00000135486, ENSG00000165699, ENSG00000175216, ENSG00000198952, ENSG00000126883, ENSG00000082898, ENSG00000136243, ENSG00000196313, ENSG00000153201	618	113	13528	2.3246	1	0.262437	22.1835
Annotation Cluster 7	Enrichment Score: 1.8418065956184493
Category	Term	Count	%	PValue	Genes	List Total	Pop Hits	Pop Total	Fold Enrichment	Bonferroni	Benjamini	FDR
GOTERM_BP_FAT	GO:0007126~meiosis	11	1.39594	0.0137768	ENSG00000116062, ENSG00000177302, ENSG00000187741, ENSG00000003137, ENSG00000188486, ENSG00000133863, ENSG00000149311, ENSG00000131470, ENSG00000174371, ENSG00000171467, ENSG00000148773	618	98	13528	2.45704	1	0.262092	21.8359
GOTERM_BP_FAT	GO:0051327~M phase of meiotic cell cycle	11	1.39594	0.0137768	ENSG00000116062, ENSG00000177302, ENSG00000187741, ENSG00000003137, ENSG00000188486, ENSG00000133863, ENSG00000149311, ENSG00000131470, ENSG00000174371, ENSG00000171467, ENSG00000148773	618	98	13528	2.45704	1	0.262092	21.8359
GOTERM_BP_FAT	GO:0051321~meiotic cell cycle	11	1.39594	0.0157138	ENSG00000116062, ENSG00000177302, ENSG00000187741, ENSG00000003137, ENSG00000188486, ENSG00000133863, ENSG00000149311, ENSG00000131470, ENSG00000174371, ENSG00000171467, ENSG00000148773	618	100	13528	2.4079	1	0.277826	24.5177
Annotation Cluster 8	Enrichment Score: 1.7767724825453473
Category	Term	Count	%	PValue	Genes	List Total	Pop Hits	Pop Total	Fold Enrichment	Bonferroni	Benjamini	FDR
GOTERM_BP_FAT	GO:0035108~limb morphogenesis	11	1.39594	0.0147216	ENSG00000030110, ENSG00000204304, ENSG00000106571, ENSG00000127616, ENSG00000171316, ENSG00000003137, ENSG00000100697, ENSG00000185920, ENSG00000180818, ENSG00000168036, ENSG00000105880	618	99	13528	2.43222	1	0.268048	23.155
GOTERM_BP_FAT	GO:0035107~appendage morphogenesis	11	1.39594	0.0147216	ENSG00000030110, ENSG00000204304, ENSG00000106571, ENSG00000127616, ENSG00000171316, ENSG00000003137, ENSG00000100697, ENSG00000185920, ENSG00000180818, ENSG00000168036, ENSG00000105880	618	99	13528	2.43222	1	0.268048	23.155
GOTERM_BP_FAT	GO:0048736~appendage development	11	1.39594	0.0189889	ENSG00000030110, ENSG00000204304, ENSG00000106571, ENSG00000127616, ENSG00000171316, ENSG00000003137, ENSG00000100697, ENSG00000185920, ENSG00000180818, ENSG00000168036, ENSG00000105880	618	103	13528	2.33776	1	0.308082	28.8558
GOTERM_BP_FAT	GO:0060173~limb development	11	1.39594	0.0189889	ENSG00000030110, ENSG00000204304, ENSG00000106571, ENSG00000127616, ENSG00000171316, ENSG00000003137, ENSG00000100697, ENSG00000185920, ENSG00000180818, ENSG00000168036, ENSG00000105880	618	103	13528	2.33776	1	0.308082	28.8558
Annotation Cluster 9	Enrichment Score: 1.6700693213895086
Category	Term	Count	%	PValue	Genes	List Total	Pop Hits	Pop Total	Fold Enrichment	Bonferroni	Benjamini	FDR
GOTERM_BP_FAT	GO:0000184~nuclear-transcribed mRNA catabolic process, nonsense-mediated decay	6	0.761421	0.0107332	ENSG00000135473, ENSG00000157106, ENSG00000104408, ENSG00000198952, ENSG00000152520, ENSG00000171824	618	30	13528	4.37799	1	0.227192	17.4393
GOTERM_BP_FAT	GO:0000956~nuclear-transcribed mRNA catabolic process	6	0.761421	0.0203011	ENSG00000135473, ENSG00000157106, ENSG00000104408, ENSG00000198952, ENSG00000152520, ENSG00000171824	618	35	13528	3.75257	1	0.32184	30.5269
GOTERM_BP_FAT	GO:0006402~mRNA catabolic process	6	0.761421	0.0448275	ENSG00000135473, ENSG00000157106, ENSG00000104408, ENSG00000198952, ENSG00000152520, ENSG00000171824	618	43	13528	3.05441	1	0.47624	55.7127

## Sheet: Enriched KEGG pathways
KEGG_PATHWAY	PValue	Fold Enrichment
hsa03010:Ribosome	1.36e-16	7.20948
hsa03040:Spliceosome	3.44e-05	3.20013
hsa04150:mTOR signaling pathway	7.53e-05	4.73865
hsa04110:Cell cycle	0.000378	2.86731
hsa05223:Non-small cell lung cancer	0.000533	4.14831
hsa05215:Prostate cancer	0.00178574	3.02034
hsa05213:Endometrial cancer	0.00185997	3.87708
hsa05200:Pathways in cancer	0.00255585	1.84397
hsa05222:Small cell lung cancer	0.00377849	2.93345
hsa05212:Pancreatic cancer	0.00426244	3.11123
hsa03030:DNA replication	0.00457919	4.35573
hsa04350:TGF-beta signaling pathway	0.00487489	2.8323
hsa05214:Glioma	0.00629463	3.20013
hsa04910:Insulin signaling pathway	0.00660043	2.32305
hsa05210:Colorectal cancer	0.0116411	2.66677
hsa04510:Focal adhesion	0.0162439	1.8946
hsa04370:VEGF signaling pathway	0.0174104	2.68811
hsa05220:Chronic myeloid leukemia	0.0174104	2.68811
hsa04115:p53 signaling pathway	0.0302288	2.6354
hsa04120:Ubiquitin mediated proteolysis	0.0403304	1.96212
