# Supplementary material for: Characterization of long non-coding RNA-associated ceRNA network to reveal potential prognostic lncRNA biomarkers in human ovarian cancer
Source: Oncotarget. 2016 Feb 3;7(11):12598–611. doi: 10.18632/oncotarget.7181 (PMC4914307; doi:10.18632/oncotarget.7181)
Supplement: Supplementary file 4 [file oncotarget-07-12598-s004.xls]

## Sheet: stageⅡ related LCeNET
lncRNA	mRNA	miRNA
RP6-206I17.2	ANPEP	hsa-miR-16-5p
HOXA11-AS	C2CD4A	hsa-let-7a-5p
RP11-677M14.3	AGER	hsa-miR-195-5p
RP11-38J22.6	AGER	hsa-miR-195-5p
COX10-AS1	ARL14	hsa-miR-186-5p
RP11-234O6.2	HYAL1	hsa-miR-25-3p
RP11-284N8.3	ZAP70	hsa-miR-34c-5p
RP11-234O6.2	DSC3	hsa-miR-32-5p
COX10-AS1	HIST1H1E	hsa-miR-186-5p
HOXA-AS2	FAM129A	hsa-miR-93-5p
HOXA11-AS	SLC19A3	hsa-miR-98-5p
RP6-206I17.2	SLC38A5	hsa-miR-16-5p
HOXA-AS2	MAN1C1	hsa-miR-93-5p
HOXA-AS2	MAN1C1	hsa-miR-20a-5p
RP11-54O7.1	FLNA	hsa-miR-16-5p
RP11-379K17.4	HMGA2	hsa-miR-185-5p
COX10-AS1	FLNA	hsa-miR-20a-5p
AC108488.4	NOBOX	hsa-miR-335-5p
LINC00086	CTNNB1	hsa-miR-214-3p
HCG18	BAG6	hsa-miR-193b-3p
RP11-618G20.1	OTUD1	hsa-miR-181a-5p
CTC-338M12.2	SLC1A5	hsa-miR-125a-5p
RP11-618G20.1	TMPRSS11A	hsa-miR-181a-5p
CTD-2314B22.3	TBC1D16	hsa-miR-26a-5p
RP11-672A2.1	SDC1	hsa-miR-149-5p
CTD-2314B22.3	SLC35B4	hsa-miR-26a-5p
AC091878.1	RP11-566K11.2.1	hsa-miR-16-5p
RP11-618G20.1	TGFBI	hsa-miR-30a-5p
CTD-2314B22.3	RHOBTB1	hsa-miR-26a-5p
PVT1	SLC38A5	hsa-miR-16-5p
RP11-120D5.1	KHSRP	hsa-miR-27b-3p
RP11-11N9.4	NPTX1	hsa-miR-10b-5p
XIST	VDR	hsa-let-7a-5p
XIST	VDR	hsa-miR-27b-3p
TTN-AS1	MECP2	hsa-miR-155-5p
HOXA11-AS	HOXA10	hsa-miR-130a-3p
AC091878.1	FSCN2	hsa-miR-16-5p
AC091878.1	FLNA	hsa-miR-16-5p
RP11-54O7.1	CYP27B1	hsa-miR-16-5p
GAS5	GNB2L1	hsa-miR-196b-5p
GAS5	GNB2L1	hsa-miR-29b-3p
FGD5-AS1	ZFYVE20	hsa-miR-22-3p
RP11-54O7.1	FSCN2	hsa-miR-16-5p
AC108488.4	NPY	hsa-miR-335-5p
LINC00689	BRMS1L	hsa-miR-142-3p
RP6-206I17.2	C2orf74	hsa-miR-15a-5p
RP6-206I17.2	C2orf74	hsa-miR-16-5p
RP11-61A14.2	RANBP10	hsa-miR-186-5p
RP11-124N3.2	LHFPL4	hsa-miR-361-5p
RP11-618G20.1	SNAI2	hsa-miR-181a-5p
RP11-618G20.1	SNAI2	hsa-miR-182-5p
RP11-618G20.1	SERPINE1	hsa-miR-30c-5p
RP11-124N3.2	EGFL7	hsa-miR-361-5p
HOXA11-AS	TPST2	hsa-miR-98-5p
RP11-429J17.2	ZFP41	hsa-miR-335-5p
RP11-16E12.2	EN2	hsa-miR-16-5p
PVT1	ANPEP	hsa-miR-16-5p
AC003104.1	EN2	hsa-miR-16-5p
AC091878.1	RGPD5	hsa-miR-15a-5p
AC003104.1	NAV2	hsa-miR-16-5p
RP11-132A1.3	WNK3	hsa-miR-125a-5p
RP11-54O7.1	RGPD5	hsa-miR-15a-5p
CTD-2314B22.3	C17orf51	hsa-miR-26a-5p
NEAT1	RFK	hsa-miR-103a-3p
AC074117.10	TTLL4	hsa-miR-98-5p
RP11-464F9.1	MLL3	hsa-miR-15b-5p
RP11-16E12.2	WNT3A	hsa-miR-15a-5p
RP11-16E12.2	WNT3A	hsa-miR-16-5p
LINC00665	DMKN	hsa-miR-138-5p
RP11-16E12.2	SLC1A5	hsa-miR-15b-5p
RP11-16E12.2	SLC1A5	hsa-miR-16-5p
AC003104.1	WNT3A	hsa-miR-15a-5p
AC003104.1	WNT3A	hsa-miR-16-5p
RP11-106M3.2	ARHGEF12	hsa-miR-30c-5p
LINC00525	MMP2	hsa-miR-338-3p
PVT1	C2orf74	hsa-miR-15a-5p
PVT1	C2orf74	hsa-miR-16-5p
TMPO-AS1	TUBA1B	hsa-miR-320a
FGD5-AS1	TMEM43	hsa-miR-15b-5p
AC005082.12	GPNMB	hsa-miR-26b-5p
RP11-618G20.1	PLXDC2	hsa-miR-181a-5p
RP11-2C24.4	EML4	hsa-miR-16-5p
FGD5-AS1	VMA21	hsa-miR-93-5p
HCP5	B2M	hsa-miR-93-5p
AC093627.10	CTSB	hsa-miR-92a-3p
AC074117.10	BTBD3	hsa-miR-98-5p
RP11-2C24.4	EN2	hsa-miR-16-5p
RP11-2C24.4	WNT3A	hsa-miR-15a-5p
RP11-2C24.4	WNT3A	hsa-miR-16-5p
MEG8	ZBTB34	hsa-miR-16-5p
RP11-426L16.8	UXT	hsa-miR-149-5p
RP11-429J17.2	CATSPERB	hsa-miR-335-5p
RP11-120D5.1	DPF1	hsa-miR-27b-3p
HOXA11-AS	CARHSP1	hsa-let-7a-5p
MCM3AP-AS1	IRS1	hsa-miR-217
MEG8	CYP26B1	hsa-miR-16-5p
HCG18	AGPAT1	hsa-miR-193b-3p
MEG8	XYLT1	hsa-miR-16-5p
RP11-124N3.2	CNOT2	hsa-miR-361-5p
AP001065.2	ANPEP	hsa-miR-16-5p
HOXA11-AS	ATP6V1B2	hsa-let-7a-5p
MIAT	COL5A3	hsa-miR-29b-3p
ebln3	CNOT4	hsa-miR-186-5p
RP11-758M4.4	KDELC1	hsa-miR-155-5p
AP000265.1	INSIG1	hsa-miR-20a-5p
ebln3	GATAD2B	hsa-miR-186-5p
RP11-429J17.2	SFRP1	hsa-miR-335-5p
CTD-2314B22.3	NOS2	hsa-miR-26a-5p
AC092835.2	SLC35B4	hsa-miR-181a-5p
RP11-54O7.3	HIST1H2AI	hsa-miR-149-5p
RP11-758M4.4	GNAS	hsa-miR-155-5p
RP11-54O7.1	RP11-566K11.2.1	hsa-miR-16-5p
MEG8	FGF2	hsa-miR-16-5p
TINCR	GABRP	hsa-miR-335-5p
RP11-618G20.1	SPARC	hsa-miR-29c-3p
MCM3AP-AS1	ZNF295	hsa-miR-425-5p
NEAT1	POU2F3	hsa-miR-335-5p
FGD5-AS1	RPRD2	hsa-miR-320a
ebln3	TXNDC16	hsa-miR-29c-3p
NUTM2A-AS1	RPP30	hsa-miR-15a-5p
MEG8	FAT3	hsa-miR-16-5p
AC091878.1	CYP27B1	hsa-miR-16-5p
MCM3AP-AS1	SLC7A5	hsa-miR-16-5p
FGD5-AS1	EAF1	hsa-miR-320a
RP1-184J9.2	FLNA	hsa-miR-20a-5p
RP11-132A1.3	TNPO2	hsa-miR-125a-5p
LINC00689	MCFD2	hsa-miR-142-3p
MEG8	LONP1	hsa-miR-16-5p
NEAT1	C10orf10	hsa-miR-335-5p
TTN-AS1	WWC1	hsa-miR-155-5p
ebln3	HMGCR	hsa-miR-29c-3p
NEAT1	TNS4	hsa-miR-335-5p
LEMD1-AS1	POLR2C	hsa-miR-155-5p
RP11-384K6.6	ZNF827	hsa-miR-16-5p
MCM3AP-AS1	BHLHB9	hsa-miR-425-5p
HOTAIR	DDIT4	hsa-miR-221-3p
XIST	TNKS1BP1	hsa-miR-93-5p
XIST	TNKS1BP1	hsa-miR-182-5p
AC005562.1	GPAM	hsa-miR-16-5p
CTD-2314B22.3	RASA1	hsa-miR-26a-5p
RASAL2-AS1	APP	hsa-miR-16-5p
CTB-89H12.4	ANKHD1	hsa-miR-424-5p
ebln3	AK3	hsa-miR-24-3p
RP11-553L6.5	FGA	hsa-miR-144-3p
MEG8	AP2B1	hsa-miR-16-5p
HOTTIP	RARA	hsa-miR-615-3p
RP11-488C13.5	QKI	hsa-miR-214-3p
RP1-184J9.2	MMP13	hsa-miR-27a-3p
LINC00707	KCNC4	hsa-miR-16-5p
LINC00707	KCNC4	hsa-miR-103a-3p
HOXA11-AS	CTSA	hsa-miR-130a-3p
NUTM2A-AS1	NOC3L	hsa-miR-16-5p
RP11-307E17.8	SPTLC1	hsa-miR-186-5p
LINC00094	NUP214	hsa-miR-193b-3p
RP11-203J24.9	C8orf4	hsa-miR-335-5p
COX10-AS1	PROCA1	hsa-miR-186-5p
RP11-618G20.1	COL3A1	hsa-miR-29c-3p
RP11-2C24.4	SLC3A2	hsa-miR-16-5p
AC092835.2	TGIF2	hsa-miR-181a-5p
ebln3	G2E3	hsa-miR-186-5p
RP11-61A14.2	AP1G1	hsa-miR-186-5p
HOXA11-AS	A2M	hsa-miR-98-5p
RP4-798A10.2	IL8	hsa-miR-155-5p
AC074117.10	DBF4	hsa-miR-98-5p
GS1-251I9.4	NDNL2	hsa-miR-155-5p
RP11-2C24.4	KCNN4	hsa-miR-16-5p
MEG8	JARID2	hsa-miR-16-5p
RP11-307E17.8	NSD1	hsa-miR-186-5p
AC009948.5	FANCD2	hsa-miR-505-3p
RP5-1085F17.3	RIOK2	hsa-miR-10a-5p
SLC26A4-AS1	POU4F1	hsa-miR-30b-5p
AC012065.7	CTNNBL1	hsa-miR-320a
MEG8	AHCYL2	hsa-miR-16-5p
LINC00338	PPM1D	hsa-miR-29c-3p
LINC00338	PPM1D	hsa-miR-29a-3p
RP6-206I17.2	UXT	hsa-miR-16-5p
MEG8	AADAT	hsa-miR-16-5p
SNHG14	RAPGEF1	hsa-miR-25-3p
SNHG14	KLF4	hsa-miR-25-3p
ebln3	SPIN4	hsa-miR-29c-3p
ebln3	SPIN4	hsa-miR-24-3p
AC012065.7	AMELX	hsa-miR-320a
AP001065.2	SLC38A5	hsa-miR-16-5p
RP11-452L6.5	CTSC	hsa-miR-98-5p
CTC-228N24.3	MYL12B	hsa-miR-193b-3p
RP11-307E17.8	USP9X	hsa-miR-186-5p
NR2F2-AS1	CPEB3	hsa-miR-320a
RP11-464F9.1	BTAF1	hsa-miR-15b-5p
RP11-464F9.1	BTAF1	hsa-miR-16-5p
KB-431C1.4	PKHD1L1	hsa-miR-335-5p
AC005082.12	CFI	hsa-miR-26b-5p
CTB-89H12.4	MAPK9	hsa-miR-17-5p
CTB-89H12.4	MAPK9	hsa-miR-93-5p
CTB-89H12.4	MAPK9	hsa-miR-20a-5p
ebln3	DICER1	hsa-miR-29c-3p
PCBP1-AS1	MAGEA12	hsa-miR-34a-5p
TINCR	CCDC120	hsa-miR-335-5p
AC003104.1	EML4	hsa-miR-16-5p
AC074117.10	PLAGL2	hsa-miR-98-5p
HOXA-AS2	MTMR3	hsa-miR-17-5p
HOXA-AS2	MTMR3	hsa-miR-106a-5p
RP11-73K9.2	CSNK1D	hsa-miR-590-3p
SNHG7	PHOX2A	hsa-miR-181a-5p
HOXA11-AS	SESN2	hsa-let-7a-5p
ebln3	OXSR1	hsa-miR-24-3p
TINCR	TNXB	hsa-miR-335-5p
FGD5-AS1	STT3B	hsa-miR-15b-5p
AC108488.4	MFGE8	hsa-miR-335-5p
PCBP1-AS1	HMGA2	hsa-miR-34a-5p
XIST	IFI16	hsa-miR-335-5p
HCP5	BTN3A1	hsa-miR-17-5p
HCP5	BTN3A1	hsa-miR-20a-5p
CTC-228N24.3	POLR2C	hsa-miR-193b-3p
HOXA-AS2	S1PR1	hsa-miR-17-5p
ebln3	HSP90AA1	hsa-miR-186-5p
AC012065.7	HES6	hsa-miR-320a
RP11-618G20.1	CFI	hsa-miR-181a-5p
MCM3AP-AS1	ZCCHC14	hsa-miR-15b-5p
RP11-106M3.2	INPP5F	hsa-miR-30c-5p
RP11-139H15.1	RPIA	hsa-miR-373-3p
HCG18	CUTA	hsa-miR-155-5p
TMPO-AS1	PTTG1	hsa-miR-320a
RP11-543D5.2	GANAB	hsa-miR-107
RP11-158K1.3	FAM91A1	hsa-miR-155-5p
XIST	ARHGAP1	hsa-miR-93-5p
NEAT1	ANXA1	hsa-miR-335-5p
RASAL2-AS1	SOCS5	hsa-miR-16-5p
RP11-464F9.1	SAV1	hsa-miR-16-5p
RP11-732M18.3	DSN1	hsa-miR-193b-3p
RP11-54O7.1	HNF4A	hsa-miR-34a-5p
RP11-132A1.3	MAP3K1	hsa-miR-125a-5p
HCG18	DBN1	hsa-miR-155-5p
LINC00617	SMAD3	hsa-miR-18a-5p
HCG18	ZNF668	hsa-miR-30c-5p
RP11-349A22.5	PAPOLA	hsa-miR-320a
GAS5	RPS5	hsa-miR-23a-3p
RP11-175O19.4	TNKS2	hsa-miR-30e-5p
LINC00094	VAV2	hsa-miR-193b-3p
TP73-AS1	SEC16A	hsa-miR-27a-3p
LINC00707	CPEB2	hsa-miR-103a-3p
RP11-203J24.9	DCST2	hsa-miR-335-5p
RP11-2C24.4	NAV2	hsa-miR-16-5p
MEG8	MIB1	hsa-miR-16-5p
ebln3	SMAD5	hsa-miR-186-5p
RP11-429J17.2	TSNARE1	hsa-miR-335-5p
AC113189.5	RUNX1T1	hsa-miR-16-5p
WAC-AS1	TPD52	hsa-miR-218-5p
DLEU2	SLC38A1	hsa-miR-30a-5p
SNHG12	ALKBH6	hsa-miR-320a
RP4-785G19.5	IMPDH2	hsa-miR-23b-3p
ebln3	AKAP11	hsa-miR-186-5p
CTD-2201E18.3	CYP27B1	hsa-miR-16-5p
AC005562.1	CYP26B1	hsa-miR-16-5p
RP11-106M3.2	KLC2	hsa-miR-30c-5p
MCM3AP-AS1	RAVER2	hsa-miR-149-5p
NUTM2A-AS1	MTMR2	hsa-miR-34a-5p
RP11-234O6.2	RHPN2	hsa-miR-32-5p
RP11-429J17.2	GCNT2	hsa-miR-335-5p
RP11-16E12.2	KCNN4	hsa-miR-16-5p
CTB-89H12.4	SLC1A5	hsa-miR-15b-5p
CTB-89H12.4	SLC1A5	hsa-miR-155-5p
LINC00338	DNAJB11	hsa-miR-29b-3p
XIST	DDIT4	hsa-miR-101-3p
ebln3	FREM2	hsa-miR-29c-3p
RP11-29G8.3	NR1D2	hsa-miR-125a-5p
RP6-206I17.2	MOV10	hsa-miR-16-5p
RP1-27K12.2	PTK2B	hsa-miR-23b-3p
LINC00662	PEA15	hsa-miR-34a-5p
LINC00662	TYW3	hsa-miR-24-3p
XIST	SLC3A2	hsa-miR-16-5p
RP11-277P12.20	CARHSP1	hsa-let-7a-5p
AC005562.1	AP2B1	hsa-miR-16-5p
ebln3	BRD8	hsa-miR-24-3p
ebln3	STAG2	hsa-miR-186-5p
NEAT1	SREBF1	hsa-miR-335-5p
NEAT1	SREBF1	hsa-miR-10a-5p
PCBP1-AS1	RTN4	hsa-miR-34a-5p
HOXA-AS2	CPPED1	hsa-miR-93-5p
NEAT1	BIRC3	hsa-miR-98-5p
FGD5-AS1	RAB5A	hsa-miR-130a-3p
AC093627.10	LDLRAP1	hsa-miR-92a-3p
RP11-618G20.1	COL1A2	hsa-miR-29c-3p
AC093627.10	STEAP3	hsa-miR-92a-3p
PSMD6-AS2	ACOT12	hsa-miR-181a-5p
AC091878.1	MRC2	hsa-miR-16-5p
HCP5	BTN3A3	hsa-miR-106b-5p
LINC00662	FAM96B	hsa-miR-16-5p
LINC00338	BPTF	hsa-miR-342-3p
TINCR	BARX2	hsa-miR-335-5p
AC011893.3	SPI1	hsa-miR-424-5p
RP11-464F9.1	PSMC1	hsa-miR-16-5p
TTN-AS1	BRPF3	hsa-miR-155-5p
RP11-458D21.1	BOD1	hsa-miR-142-3p
RP11-618G20.1	COL1A1	hsa-miR-29c-3p
RP11-169K16.9	C9orf114	hsa-miR-16-5p
DLEU2	DHX36	hsa-miR-30a-5p
HCG18	C16orf59	hsa-miR-193b-3p
LINC00649	BEX1	hsa-miR-15b-5p
AC105760.2	SIGMAR1	hsa-miR-98-5p
LINC00176	MRPS28	hsa-miR-16-5p
FGD5-AS1	TSPAN6	hsa-miR-142-3p
SNHG7	IFITM3	hsa-miR-146a-5p
RP11-396C23.2	SLC28A1	hsa-miR-26b-5p
MCM3AP-AS1	PSG1	hsa-miR-16-5p
RP11-54O7.1	MRC2	hsa-miR-16-5p
RP11-175K6.1	INSIG1	hsa-miR-20a-5p
RP11-618G20.1	COL4A1	hsa-miR-29c-3p
RP11-429J17.2	KIFC2	hsa-miR-335-5p
KIF9-AS1	UBE3B	hsa-miR-15b-5p
RP11-50E11.3	CCND1	hsa-miR-106b-5p
CTD-2314B22.3	NUP205	hsa-miR-26a-5p
AC003104.1	DST	hsa-miR-218-5p
KB-431C1.4	HEATR7A	hsa-miR-335-5p
RP11-464F9.1	GOLGA5	hsa-miR-16-5p
AC096772.6	ABI2	hsa-miR-30c-5p
FGD5-AS1	ZBTB33	hsa-miR-93-5p
AC003104.1	SLC3A2	hsa-miR-16-5p
PVT1	SLC29A2	hsa-miR-93-5p
RP11-464F9.1	INADL	hsa-miR-15b-5p
AC090587.2	PDXK	hsa-miR-16-5p
IQCH-AS1	LAMP2	hsa-miR-16-5p
ENTPD1-AS1	POGZ	hsa-miR-27b-3p
HOXA-AS2	GPR137B	hsa-miR-17-5p
CTD-2292P10.4	AGTR2	hsa-miR-142-3p
HOTAIR	INSIG1	hsa-miR-20a-5p
RP11-361F15.2	TUSC1	hsa-miR-181a-5p
FGD5-AS1	C3orf38	hsa-miR-93-5p
RP4-694B14.5	TERT	hsa-miR-138-5p
LEMD1-AS1	CCND1	hsa-miR-155-5p
KIF9-AS1	SLC11A2	hsa-miR-16-5p
RP11-429J17.2	NEIL1	hsa-miR-335-5p
RP1-239B22.5	PRKAB2	hsa-miR-186-5p
RP11-29G8.3	FAM21C	hsa-miR-149-5p
ebln3	MATR3	hsa-miR-186-5p
ebln3	MATR3	hsa-miR-24-3p
LINC00240	SCGB1D1	hsa-miR-26b-5p
HOTAIR	TCERG1	hsa-miR-222-3p
RP11-120D5.1	MCM7	hsa-miR-34a-5p
RP11-553L6.5	STX12	hsa-miR-18a-5p
HOXA-AS2	CTSA	hsa-miR-17-5p
HOXA-AS2	CTSA	hsa-miR-20a-5p
TTN-AS1	HBP1	hsa-miR-155-5p
RP3-508I15.9	TMEM184B	hsa-miR-92a-3p
RP11-732M18.3	TOP2A	hsa-miR-193b-3p
RP11-46A10.5	BMP7	hsa-miR-22-3p
ebln3	KDM3B	hsa-miR-186-5p
RP11-277P12.20	C2CD4A	hsa-let-7a-5p
ebln3	ZNF45	hsa-miR-29c-3p
RP11-458D21.1	ETNK2	hsa-miR-142-3p
CTD-2314B22.3	FASN	hsa-miR-26a-5p
GAS5	ZNF581	hsa-miR-196a-5p
AC005082.12	BLNK	hsa-miR-26b-5p
AC074117.10	RPAP1	hsa-miR-98-5p
COX10-AS1	SHISA2	hsa-miR-183-5p
COX10-AS1	SHISA2	hsa-miR-106b-5p
LINC00689	ZNF608	hsa-miR-142-3p
XIST	MAST4	hsa-miR-98-5p
HOXA-AS2	ENPP5	hsa-miR-17-5p
RP11-379K17.4	TCF7L1	hsa-miR-200c-3p
MCM3AP-AS1	SAV1	hsa-miR-16-5p
LINC00707	HTRA1	hsa-miR-16-5p
RP11-61A14.2	ZFP90	hsa-miR-186-5p
MEG8	FAM122C	hsa-miR-16-5p
LINC00240	CHCHD8	hsa-miR-26b-5p
TINCR	SCGB1D1	hsa-miR-335-5p
RP4-694B14.5	DMKN	hsa-miR-138-5p
NEAT1	SYVN1	hsa-miR-335-5p
NEAT1	SYVN1	hsa-let-7a-5p
CTC-228N24.3	PDCD4	hsa-miR-15a-5p
CTC-228N24.3	PDCD4	hsa-miR-21-5p
CTC-228N24.3	PDCD4	hsa-miR-16-5p
LINC00086	PSPH	hsa-miR-296-3p
RP5-1024G6.5	CRELD2	hsa-miR-93-5p
TTN-AS1	RICTOR	hsa-miR-155-5p
XIST	C6orf221	hsa-miR-335-5p
DLX6-AS1	TBC1D16	hsa-miR-26a-5p
NEAT1	PKD2L1	hsa-miR-335-5p
LINC00341	NPR1	hsa-miR-320a
RP5-1085F17.3	FBLN5	hsa-miR-200c-3p
FGD5-AS1	OCRL	hsa-miR-320a
CTB-89H12.4	CANX	hsa-miR-342-3p
CTB-89H12.4	CANX	hsa-miR-30e-5p
ebln3	G3BP1	hsa-miR-186-5p
AC000120.7	ZNF772	hsa-miR-222-3p
RP11-175O19.4	TM9SF3	hsa-miR-30c-5p
RP11-543D5.2	RBM4B	hsa-miR-424-5p
AC003092.1	SCOC	hsa-miR-424-5p
LINC00094	KIAA0100	hsa-miR-10a-5p
CTD-2516F10.2	VPS13A	hsa-miR-15b-5p
AC005562.1	EEF1A1	hsa-miR-15b-5p
AC005562.1	PSG1	hsa-miR-16-5p
MCM3AP-AS1	FGF2	hsa-miR-16-5p
RP11-2C24.4	TIGD3	hsa-miR-16-5p
MEG8	SLC7A5	hsa-miR-16-5p
HOXD-AS1	IRS4	hsa-miR-330-5p
RP11-488I20.9	LCORL	hsa-miR-21-5p
MCM3AP-AS1	DYNC1H1	hsa-miR-149-5p
ebln3	C7orf60	hsa-miR-186-5p
RP11-452L6.5	A2M	hsa-miR-98-5p
ebln3	HNRNPU	hsa-miR-186-5p
LINC00665	CEBPG	hsa-miR-186-5p
LINC00665	CEBPG	hsa-miR-33a-5p
RP11-120D5.1	GEMIN5	hsa-miR-34a-5p
PCBP1-AS1	H1FX	hsa-miR-34a-5p
RP11-307E17.8	RALGDS	hsa-miR-186-5p
RP4-694B14.5	FRMPD4	hsa-miR-185-5p
VIM-AS1	MEGF9	hsa-miR-197-3p
TINCR	SCGB2A2	hsa-miR-335-5p
LINC00472	RECK	hsa-miR-373-3p
LINC00341	RNF130	hsa-miR-320a
CROCCP2	MTOR	hsa-miR-181b-5p
DLG1-AS1	TFRC	hsa-miR-16-5p
HOTAIR	SPTSSA	hsa-miR-221-3p
C1RL-AS1	KIAA1530	hsa-miR-15b-5p
HOXA-AS2	VLDLR	hsa-miR-93-5p
RP11-361F15.2	UBE2L3	hsa-miR-93-5p
XIST	KIAA1530	hsa-miR-335-5p
XIST	KIAA1530	hsa-miR-15b-5p
PSMD6-AS2	ZNF350	hsa-miR-181a-5p
MALAT1	MSMO1	hsa-miR-26b-5p
RP11-379K17.4	CDK6	hsa-miR-185-5p
LINC00662	APRT	hsa-miR-15b-5p
AP001065.2	KCNC4	hsa-miR-16-5p
AP001065.2	KCNC4	hsa-miR-103a-3p
LINC00094	2015-09-09	hsa-miR-10a-5p
DGCR5	RPS2	hsa-miR-22-3p
RP11-120D5.1	PRPF8	hsa-miR-27b-3p
FGD5-AS1	PBRM1	hsa-miR-93-5p
MCM3AP-AS1	STXBP1	hsa-miR-15b-5p
ebln3	CDC23	hsa-miR-29c-3p
RP11-429J17.2	ITIH1	hsa-miR-335-5p
RP11-29G8.3	ZNF621	hsa-miR-149-5p
MEG8	STXBP1	hsa-miR-15b-5p
LINC00657	ZNF611	hsa-miR-155-5p
TTN-AS1	ZNF493	hsa-miR-155-5p
LINC00341	KCTD7	hsa-miR-320a
RP11-429J17.2	LYPD3	hsa-miR-335-5p
TTN-AS1	EXOC3	hsa-miR-155-5p
RP11-773D16.1	BCL2L2	hsa-miR-195-5p
LINC00094	TSC1	hsa-miR-193b-3p
HOXA11-AS	NF2	hsa-let-7a-5p
NUTM2A-AS1	SLC39A10	hsa-miR-16-5p
RP11-120D5.1	CKAP5	hsa-miR-34a-5p
RP11-732M18.3	E2F1	hsa-miR-193b-3p
LINC00525	OTUD1	hsa-miR-421
CASC2	SMAD4	hsa-miR-18a-5p
LINC00846	IRS1	hsa-miR-223-3p
RP11-175O19.4	HSP90AA1	hsa-miR-30c-5p
RP11-175O19.4	HSP90AA1	hsa-miR-30e-5p
SNHG12	MAP3K10	hsa-miR-181b-5p
RP11-169K16.9	ABCC1	hsa-miR-16-5p
CDKN2B-AS1	SESN2	hsa-let-7a-5p
TINCR	SFRP1	hsa-miR-335-5p
LINC00094	SNRNP200	hsa-miR-193b-3p
RP11-298I3.1	ATP5B	hsa-miR-193b-3p
XIST	B3GNT3	hsa-miR-335-5p
TTN-AS1	PKN2	hsa-miR-155-5p
NEAT1	ANKRD13D	hsa-miR-505-3p
KIF9-AS1	CDC14B	hsa-miR-16-5p
RP11-464F9.1	PDCD6IP	hsa-miR-16-5p
AC108004.3	SH3D19	hsa-miR-183-5p
CTD-2516F10.2	MYCBP2	hsa-miR-15b-5p
PVT1	CDK16	hsa-miR-20a-5p
RP3-508I15.9	EIF6	hsa-miR-92a-3p
PVT1	FAM70A	hsa-miR-16-5p
RP11-464F9.1	BTRC	hsa-miR-16-5p
MEG8	KIDINS220	hsa-miR-16-5p
RP11-337C18.8	KHSRP	hsa-miR-590-3p
AC003104.1	SLC1A5	hsa-miR-15b-5p
AC003104.1	SLC1A5	hsa-miR-16-5p
LINC00649	ZCCHC14	hsa-miR-15b-5p
MEG8	RECK	hsa-miR-15b-5p
MEG8	RECK	hsa-miR-16-5p
AC003092.1	PRRC2C	hsa-miR-16-5p
RP11-758M4.4	CTNNBL1	hsa-miR-155-5p
SLC26A4-AS1	HPRT1	hsa-miR-30c-5p
RP11-16E12.2	NAV2	hsa-miR-16-5p
RP11-120D5.1	AP2B1	hsa-miR-34a-5p
RP11-384K6.6	AMOT	hsa-miR-16-5p
XIST	DDX11	hsa-miR-335-5p
XIST	DDX11	hsa-miR-324-5p
FGD5-AS1	PSMD10	hsa-miR-320a
FGD5-AS1	PSMD10	hsa-miR-214-3p
AP001065.2	RUNDC3B	hsa-miR-16-5p
FGD5-AS1	C5orf24	hsa-miR-142-3p
FGD5-AS1	C5orf24	hsa-miR-22-3p
AC108488.4	C10orf122	hsa-miR-335-5p
SNHG1	DDIT4	hsa-miR-101-3p
MEG8	TUBB2A	hsa-miR-16-5p
AC000120.7	PPM1A	hsa-miR-23b-3p
RP5-1085F17.3	ELOVL2	hsa-miR-10a-5p
AC003104.1	KLF9	hsa-miR-218-5p
AC093323.3	RBPJ	hsa-miR-155-5p
PVT1	FBXO22	hsa-miR-106b-5p
MALAT1	PDLIM5	hsa-miR-17-5p
LINC00689	C7orf31	hsa-miR-142-3p
HCG18	STMN1	hsa-miR-193b-3p
EPB41L4A-AS1	RPS27	hsa-miR-16-5p
XIST	PCK2	hsa-miR-16-5p
RP11-16E12.2	SLC3A2	hsa-miR-16-5p
LINC00086	MLH3	hsa-miR-296-3p
AC000120.7	RBM33	hsa-miR-221-3p
LINC00689	ZCCHC14	hsa-miR-142-3p
AC009948.5	MDC1	hsa-miR-505-3p
LINC00094	PRRC2B	hsa-miR-193b-3p
AD000090.2	COPS7B	hsa-miR-30b-5p
MCM3AP-AS1	AHCYL2	hsa-miR-16-5p
LINC00689	PCMTD2	hsa-miR-142-3p
SNHG7	TMEM93	hsa-miR-193b-3p
HCG18	FRZB	hsa-miR-30b-5p
LINC00847	CSRP2BP	hsa-miR-26a-5p
RP11-488I20.9	PIAS3	hsa-miR-21-5p
KB-431C1.4	MAML2	hsa-miR-335-5p
AC005562.1	DICER1	hsa-miR-16-5p
KIF9-AS1	MTHFR	hsa-miR-16-5p
IQCH-AS1	RUNDC3B	hsa-miR-16-5p
HCG18	NOC4L	hsa-miR-320a
MEG8	WNT5A	hsa-miR-16-5p
AC012065.7	GNAS	hsa-miR-320a
TINCR	ARX	hsa-miR-335-5p
PSMD6-AS2	AMMECR1	hsa-miR-181a-5p
RP11-379K17.4	RNF2	hsa-miR-200c-3p
ebln3	FAM13B	hsa-miR-373-3p
Z84812.4	KIAA0284	hsa-miR-149-5p
NUTM2A-AS1	ECD	hsa-miR-34a-5p
RP11-773D16.1	EGFL7	hsa-miR-361-5p
RP11-16E12.2	EML4	hsa-miR-16-5p
RP11-429J17.2	SLC46A2	hsa-miR-335-5p
AC000120.7	ZNF571	hsa-miR-221-3p
RP11-234O6.2	PKDCC	hsa-miR-25-3p
XIST	KCNN4	hsa-miR-16-5p
NEAT1	CDCP1	hsa-miR-335-5p
MEG8	PSG1	hsa-miR-16-5p
RP11-732M18.3	HNRNPM	hsa-miR-193b-3p
PCBP1-AS1	PTCD3	hsa-miR-34a-5p
RP11-299M14.2	CALML5	hsa-miR-9-5p
HCG18	RING1	hsa-miR-155-5p
LINC00707	ALDH2	hsa-miR-16-5p
CTB-89H12.4	SLC25A28	hsa-miR-17-5p
CTB-89H12.4	SLC25A28	hsa-miR-20a-5p
LINC00263	ANKRD11	hsa-miR-98-5p
FGD5-AS1	FYCO1	hsa-miR-373-3p
FGD5-AS1	FYCO1	hsa-miR-93-5p
RP1-239B22.5	KHSRP	hsa-miR-186-5p
AC005562.1	BTRC	hsa-miR-16-5p
LINC00152	S100A16	hsa-miR-193b-3p
MEG8	ADAD2	hsa-miR-16-5p
RP11-396C23.2	PQBP1	hsa-miR-26b-5p
RP11-175K6.1	SLC25A28	hsa-miR-20a-5p
TINCR	C1QTNF1	hsa-miR-335-5p
TINCR	PKHD1L1	hsa-miR-335-5p
AC096772.6	EGFR	hsa-miR-146a-5p
RP11-458D21.1	TMEM136	hsa-miR-142-3p
ebln3	NIN	hsa-miR-373-3p
AC012065.7	CSE1L	hsa-miR-320a
AC093627.10	PPP6R2	hsa-miR-92a-3p
HOTTIP	EPHA7	hsa-miR-615-3p
RP11-54O7.1	HIST1H2AI	hsa-miR-34a-5p
MEG8	DDN	hsa-miR-16-5p
ebln3	STK4	hsa-miR-373-3p
RP11-618G20.1	GFPT2	hsa-miR-30b-5p
RP11-396C23.2	SCGB1D1	hsa-miR-26b-5p
XIST	CTNND1	hsa-miR-335-5p
XIST	CTNND1	hsa-miR-10a-5p
NEAT1	ITGB6	hsa-miR-335-5p
RP11-218M22.1	NOP2	hsa-miR-15a-5p
DLX6-AS1	RHOBTB1	hsa-miR-26a-5p
SNHG12	ZNF526	hsa-miR-181b-5p
NUTM2A-AS1	CCND1	hsa-miR-34a-5p
NUTM2A-AS1	CCND1	hsa-miR-15a-5p
NUTM2A-AS1	CCND1	hsa-miR-15b-5p
NUTM2A-AS1	CCND1	hsa-miR-16-5p
LINC00657	BBX	hsa-miR-92b-3p
LINC00657	BBX	hsa-miR-92a-3p
LINC00176	VDAC2	hsa-miR-15b-5p
RP11-361F15.2	IGF2R	hsa-miR-16-5p
RP11-429J17.2	TNS4	hsa-miR-335-5p
RP11-492E3.2	ETFA	hsa-miR-26b-5p
AC092835.2	ZNF763	hsa-miR-181a-5p
ENTPD1-AS1	SRCAP	hsa-miR-27b-3p
RP11-120D5.1	PNPLA6	hsa-miR-34a-5p
XIST	TIGD3	hsa-miR-16-5p
AC074117.10	MAPRE1	hsa-miR-98-5p
RP11-488C13.5	NKRF	hsa-miR-326
CTB-89H12.4	PNN	hsa-miR-15a-5p
HOTAIR	PRDM16	hsa-miR-221-3p
XIST	SREBF1	hsa-miR-335-5p
XIST	SREBF1	hsa-miR-10a-5p
XIST	SREBF1	hsa-miR-25-3p
LINC00680	BEND3	hsa-miR-186-5p
RP11-464F9.1	TDRD3	hsa-miR-16-5p
ebln3	MLL3	hsa-miR-186-5p
MCM3AP-AS1	ADAD2	hsa-miR-16-5p
RP11-68L18.1	CCND1	hsa-miR-520b
RP11-2C24.4	SLC1A5	hsa-miR-15b-5p
RP11-2C24.4	SLC1A5	hsa-miR-16-5p
RP11-425I13.3	CLDN9	hsa-miR-186-5p
RP11-175K6.1	PSMA3	hsa-miR-106b-5p
AC074117.10	MAGEA6	hsa-miR-98-5p
MCM3AP-AS1	ZRANB1	hsa-miR-16-5p
CTD-2037K23.2	RRP1B	hsa-miR-186-5p
MCM3AP-AS1	KIAA1267	hsa-miR-149-5p
MCM3AP-AS1	KIAA1267	hsa-miR-23b-3p
AC003092.1	FBXW7	hsa-miR-107
AC003092.1	FBXW7	hsa-miR-16-5p
MCM3AP-AS1	POU3F2	hsa-miR-211-5p
AC005562.1	EXD2	hsa-miR-16-5p
RP11-60I3.5	CNOT7	hsa-miR-16-5p
CTB-89H12.4	INADL	hsa-miR-15b-5p
CTD-2314B22.3	DCAF7	hsa-miR-26a-5p
NEAT1	TMPRSS13	hsa-miR-335-5p
NEAT1	LRRC8A	hsa-miR-335-5p
MALAT1	FKBP14	hsa-miR-26b-5p
LINC00094	ZNF823	hsa-miR-193b-3p
SNHG1	WNT3A	hsa-miR-15a-5p
SNHG1	WNT3A	hsa-miR-16-5p
RP11-429J17.2	SLC37A1	hsa-miR-335-5p
RP11-169K16.9	RAD51C	hsa-miR-99a-5p
RP11-169K16.9	RAD51C	hsa-miR-100-5p
RASAL2-AS1	TMEM43	hsa-miR-15b-5p
EPHA1-AS1	FURIN	hsa-miR-103a-3p
LINC00680	CLDN9	hsa-miR-186-5p
RP11-425I13.3	ST3GAL5	hsa-miR-186-5p
HCG18	BYSL	hsa-miR-320a
AC005562.1	FGF2	hsa-miR-16-5p
LINC00511	CTNNBIP1	hsa-miR-29b-3p
PITPNA-AS1	RPLP1	hsa-miR-32-5p
RP11-488I20.9	PRKAB2	hsa-miR-21-5p
RP11-773D16.1	PPA1	hsa-miR-361-5p
RP11-773D16.1	PPA1	hsa-miR-16-5p
RP11-175O19.4	FAM20B	hsa-miR-26a-5p
RP11-384K6.6	INO80D	hsa-miR-16-5p
AC003104.1	TIGD3	hsa-miR-16-5p
HCG18	FBN2	hsa-miR-30d-5p
RP5-1043L13.1	NRCAM	hsa-miR-708-5p
MIAT	DKK1	hsa-miR-29a-3p
TTN-AS1	STAG2	hsa-miR-155-5p
HOXA11-AS	EXPH5	hsa-let-7a-5p
AC000120.7	HSP90AA1	hsa-miR-222-3p
RP11-2C24.4	PHLDA2	hsa-miR-16-5p
RP11-618G20.1	OLFML2B	hsa-miR-30b-5p
MCM3AP-AS1	KIAA0355	hsa-miR-149-5p
XIST	FAM129B	hsa-miR-16-5p
AP001065.2	EIF2C3	hsa-miR-107
LINC00086	SRGAP3	hsa-miR-214-3p
XIST	TMEM109	hsa-miR-421
RP11-106M3.2	PTAR1	hsa-miR-30c-5p
AC005562.1	AADAT	hsa-miR-16-5p
PCBP1-AS1	MPV17	hsa-miR-122-5p
XIST	SPRY4	hsa-miR-335-5p
NUTM2A-AS1	NUCKS1	hsa-miR-34a-5p
RP11-158K1.3	CHRAC1	hsa-miR-155-5p
SNHG12	HSPA9	hsa-miR-320a
LINC00662	HSD17B8	hsa-miR-16-5p
AC005562.1	ZBTB34	hsa-miR-16-5p
RP11-29G8.3	STAG1	hsa-miR-149-5p
AP000265.1	SLC25A28	hsa-miR-20a-5p
ebln3	TMED7	hsa-miR-24-3p
CASC2	GABPA	hsa-miR-18a-5p
RP11-77H9.2	RALBP1	hsa-miR-125a-5p
RP11-758M4.4	MBLAC2	hsa-miR-155-5p
RP11-429J17.2	RUNX2	hsa-miR-335-5p
SNHG1	SLC3A2	hsa-miR-16-5p
RP11-203J24.9	ACSF2	hsa-miR-335-5p
RP11-492E3.2	TMEM187	hsa-miR-26b-5p
HCG18	NSUN5	hsa-miR-155-5p
AC005562.1	FAT3	hsa-miR-16-5p
HOXA11-AS	STEAP3	hsa-miR-98-5p
NEAT1	SFRP1	hsa-miR-335-5p
AC003104.1	PNN	hsa-miR-15a-5p
AC003104.1	PNN	hsa-miR-16-5p
RASAL2-AS1	SLC39A10	hsa-miR-16-5p
HCG18	MED24	hsa-miR-320a
RP11-50E11.3	MXI1	hsa-miR-106b-5p
RP11-203J24.9	IL8	hsa-miR-335-5p
DLG1-AS1	NAV2	hsa-miR-16-5p
RP11-543D5.2	RFK	hsa-miR-103a-3p
RP11-120D5.1	PHF19	hsa-miR-34a-5p
MALAT1	LIMA1	hsa-miR-30c-5p
MALAT1	LIMA1	hsa-miR-93-5p
RP11-732M18.3	NAT8L	hsa-miR-193b-3p
RP11-426L16.8	PQBP1	hsa-miR-149-5p
NEAT1	ERBB3	hsa-miR-125a-5p
MIAT	C1QTNF6	hsa-miR-29a-3p
AC005537.2	TES	hsa-miR-16-5p
AC105760.2	TTLL4	hsa-miR-98-5p
RP11-361F15.2	ATP6V1E1	hsa-miR-16-5p
LINC00338	KDM3B	hsa-miR-93-5p
DNAJC3-AS1	SPAG9	hsa-miR-27b-3p
FGD5-AS1	CLDN12	hsa-miR-320a
LINC00472	SORCS2	hsa-miR-23b-3p
EPB41L4A-AS1	EEF2	hsa-miR-30a-5p
EPB41L4A-AS1	EEF2	hsa-miR-16-5p
AC079922.3	ATAD3A	hsa-miR-149-5p
AC009948.5	MKI67	hsa-miR-505-3p
HOXA-AS2	MAP3K4	hsa-miR-93-5p
RP11-120D5.1	RPTOR	hsa-miR-27b-3p
LINC00152	TSHZ3	hsa-miR-155-5p
RP11-120D5.1	ERCC6L	hsa-miR-34a-5p
AC093323.3	PPAT	hsa-miR-155-5p
FGD5-AS1	KLF4	hsa-miR-137
LINC00680	MET	hsa-miR-320a
ebln3	KIAA1549	hsa-miR-29c-3p
GS1-259H13.2	TRMT5	hsa-miR-222-3p
PVT1	HDAC10	hsa-miR-17-5p
KB-431C1.4	GABRP	hsa-miR-335-5p
AC005082.12	BTG1	hsa-miR-26b-5p
TTN-AS1	NMD3	hsa-miR-155-5p
RP11-349A22.5	IVNS1ABP	hsa-miR-320a
ENTPD1-AS1	PAX3	hsa-miR-27b-3p
RP11-307E17.8	SF1	hsa-miR-186-5p
LEMD1-AS1	PRSS21	hsa-miR-155-5p
RP11-203J24.9	VEGFA	hsa-miR-335-5p
RP11-61A14.2	ZNF700	hsa-miR-186-5p
XIST	COQ2	hsa-miR-93-5p
RP11-298I3.1	ARMC7	hsa-miR-193b-3p
XIST	LDLR	hsa-miR-149-5p
XIST	LDLR	hsa-miR-335-5p
XIST	LDLR	hsa-miR-92b-3p
XIST	LDLR	hsa-miR-93-5p
XIST	LDLR	hsa-miR-130a-3p
AC074117.10	TRAF3IP2	hsa-miR-98-5p
RP1-239B22.5	TMEM170B	hsa-miR-101-3p
LINC00338	SEC16A	hsa-miR-93-5p
RP11-819C21.1	WEE1	hsa-miR-221-3p
NEAT1	ABCA7	hsa-miR-335-5p
RP11-396C23.2	HSF1	hsa-miR-26b-5p
MEG8	BTG2	hsa-miR-16-5p
RP11-834C11.4	HOXC4	hsa-let-7a-5p
TINCR	LYPD3	hsa-miR-335-5p
MEG8	PRKAB2	hsa-miR-16-5p
HOXD-AS1	DPP9	hsa-miR-106b-5p
RP11-395G23.3	YES1	hsa-miR-205-5p
HOTTIP	RAB23	hsa-miR-615-3p
RP11-732M18.3	MCM5	hsa-miR-193b-3p
ebln3	RBM27	hsa-miR-186-5p
RP11-204M4.2	EEF2K	hsa-miR-16-5p
LINC00176	SNX16	hsa-miR-16-5p
MCM3AP-AS1	GOT2	hsa-miR-16-5p
XIST	TAZ	hsa-miR-335-5p
MMP24-AS1	TULP4	hsa-miR-28-5p
RP11-384K6.6	RAB9B	hsa-miR-16-5p
TINCR	GNG8	hsa-miR-335-5p
RP11-69E11.4	FMO1	hsa-miR-320a
AC005082.12	CCDC109B	hsa-miR-26b-5p
XIST	MSMO1	hsa-miR-335-5p
AC105760.2	MAPRE1	hsa-miR-98-5p
RP11-50E11.3	NR2C2AP	hsa-miR-93-5p
RP11-175O19.4	KIF5B	hsa-miR-30a-5p
TINCR	TFE3	hsa-miR-335-5p
HCG18	ARMC2	hsa-miR-155-5p
LINC00707	GALNT3	hsa-miR-16-5p
MCM3AP-AS1	XYLT1	hsa-miR-16-5p
RP3-508I15.9	NDRG3	hsa-miR-92a-3p
LINC00094	CBX1	hsa-miR-193b-3p
NEAT1	ZFAND5	hsa-miR-98-5p
NEAT1	AC092117.1	hsa-miR-335-5p
LINC00094	GOSR1	hsa-miR-193b-3p
CTB-89H12.4	DDX46	hsa-miR-93-5p
RP11-204M4.2	TXNL1	hsa-miR-16-5p
RP11-658F2.8	SYNE2	hsa-miR-9-5p
CTD-2012K14.7	ZC3H18	hsa-miR-10a-5p
RP11-458D21.1	PPP2R2C	hsa-miR-142-3p
NEAT1	PML	hsa-miR-335-5p
RP4-798A10.2	UBE2J2	hsa-miR-155-5p
RP11-73K9.2	DNAJB14	hsa-miR-30c-5p
AC003092.1	FAM115C	hsa-miR-15b-5p
RP11-834C11.4	HDAC5	hsa-let-7a-5p
HOTAIR	SLC25A28	hsa-miR-20a-5p
RP11-307E17.8	DSP	hsa-miR-186-5p
LEMD1-AS1	PDCD4	hsa-miR-155-5p
RP11-396C23.2	NDUFB11	hsa-miR-26b-5p
PVT1	CPSF1	hsa-miR-17-5p
RP11-361F15.2	DAPK3	hsa-miR-17-5p
RP11-361F15.2	DAPK3	hsa-miR-93-5p
RP11-543D5.2	AGFG1	hsa-miR-103a-3p
MCM3AP-AS1	PPM1A	hsa-miR-23b-3p
RP11-29G8.3	FBXL3	hsa-miR-93-5p
ebln3	POMT2	hsa-miR-146b-5p
XIST	OFD1	hsa-miR-17-5p
LINC00094	RAPGEF1	hsa-miR-339-5p
LINC00094	RAPGEF1	hsa-miR-193b-3p
AP000265.1	RUNX1	hsa-miR-20a-5p
RP3-508I15.9	PSMB1	hsa-miR-92a-3p
MEG8	DICER1	hsa-miR-16-5p
SNHG14	SCAF4	hsa-miR-25-3p
RP11-464F9.1	UBN2	hsa-miR-16-5p
HOTAIR	UBR7	hsa-miR-222-3p
RP11-120D5.1	CSE1L	hsa-miR-34a-5p
LINC00707	CMPK1	hsa-miR-16-5p
LINC00707	TXLNA	hsa-miR-15b-5p
HCG18	CBX1	hsa-miR-193b-3p
RP1-27K12.2	CLTA	hsa-miR-23b-3p
LINC00152	PHLDA2	hsa-miR-193b-3p
RP11-425I13.3	ZNF385A	hsa-miR-186-5p
AC093627.10	CA5B	hsa-miR-92a-3p
TTN-AS1	CUL4B	hsa-miR-155-5p
RP11-16E12.2	POU4F1	hsa-miR-30b-5p
RP11-169K16.9	NARF	hsa-miR-16-5p
RP11-169K16.9	PPPDE1	hsa-miR-497-5p
LINC00094	POLR2A	hsa-miR-10a-5p
RP1-239B22.5	TRIP10	hsa-miR-186-5p
MAPKAPK5-AS1	VAC14	hsa-miR-200c-3p
AC092835.2	ZNF558	hsa-miR-181a-5p
FGD5-AS1	SMAD4	hsa-miR-93-5p
FGD5-AS1	SMAD4	hsa-miR-130a-3p
LINC00341	PRR12	hsa-miR-320a
RP11-80H5.7	TSR1	hsa-miR-27b-3p
AC105760.2	PLAGL2	hsa-miR-98-5p
GS1-251I9.4	STK16	hsa-miR-365a-3p
AC005082.12	SMPDL3A	hsa-miR-26b-5p
AC003092.1	SAT1	hsa-miR-107
RP11-361F15.2	MAPK1	hsa-miR-15b-5p
NEAT1	OSMR	hsa-miR-335-5p
RP11-350F4.2	ST3GAL5	hsa-miR-186-5p
RP5-1024G6.5	UNC45A	hsa-miR-93-5p
RP5-1024G6.5	UNC45A	hsa-miR-106b-5p
AC009948.5	FANCI	hsa-miR-505-3p
LINC00240	RASGRF1	hsa-miR-26b-5p
SNHG14	CELF2	hsa-miR-425-5p
RP11-175O19.4	KIF11	hsa-miR-30a-5p
AC084018.1	PRMT1	hsa-miR-30a-5p
RP11-120D5.1	MAP3K1	hsa-miR-34a-5p
MCM3AP-AS1	N4BP1	hsa-miR-28-5p
MCM3AP-AS1	N4BP1	hsa-miR-16-5p
FGD5-AS1	PTPN11	hsa-miR-320a
RP1-39G22.7	EML1	hsa-miR-27b-3p
RP11-396C23.2	TAX1BP3	hsa-miR-26b-5p
LINC00649	TMCO7	hsa-miR-15b-5p
KB-1732A1.1	SHISA2	hsa-miR-106b-5p
RP3-508I15.9	MYL6	hsa-miR-92a-3p
RP11-758M4.4	C3orf26	hsa-miR-155-5p
DLG1-AS1	FAM129B	hsa-miR-16-5p
RP11-458D21.1	BRMS1L	hsa-miR-142-3p
RP11-307E17.8	GOLGA7	hsa-miR-186-5p
HOTAIR	MAPK9	hsa-miR-20a-5p
RP11-429J17.2	GRIN2D	hsa-miR-335-5p
RP11-677M14.3	TMEM43	hsa-miR-15b-5p
ebln3	SCFD1	hsa-miR-186-5p
FGD5-AS1	GPD1L	hsa-miR-142-3p
AC074117.10	CDC25A	hsa-miR-98-5p
RP11-488C13.5	MSH3	hsa-miR-326
RP11-120D5.1	SPAG9	hsa-miR-27b-3p
JPX	NFATC2IP	hsa-miR-193b-3p
LINC00665	C1orf150	hsa-miR-186-5p
RP11-618G20.1	ARPC5	hsa-miR-30a-5p
RP5-1198O20.4	ATF4	hsa-miR-214-3p
LINC00649	MAP2K4	hsa-miR-15b-5p
RP11-384K6.6	LIG4	hsa-miR-16-5p
AC093323.3	ADH5	hsa-miR-155-5p
RASAL2-AS1	TIA1	hsa-miR-16-5p
XIST	DUSP6	hsa-miR-335-5p
MCM3AP-AS1	AP2B1	hsa-miR-16-5p
RP1-239B22.5	RIOK2	hsa-miR-101-3p
AC096772.6	GXYLT1	hsa-miR-33a-5p
TTN-AS1	C5orf41	hsa-miR-155-5p
ebln3	LPCAT1	hsa-miR-186-5p
NEAT1	SLC39A12	hsa-miR-335-5p
TINCR	DRD5	hsa-miR-335-5p
AC000120.7	ZNF708	hsa-miR-222-3p
RP6-206I17.2	KCNC4	hsa-miR-16-5p
RP11-120D5.1	CHERP	hsa-miR-34a-5p
RP11-203J24.9	CALML6	hsa-miR-335-5p
RP11-732M18.3	UBR1	hsa-miR-193b-3p
TTN-AS1	MEF2A	hsa-miR-155-5p
RP11-618G20.1	SMN2	hsa-miR-30a-5p
NEAT1	CATSPERB	hsa-miR-335-5p
CCAT1	SNRPB2	hsa-miR-24-3p
KB-431C1.4	SYNPO2	hsa-miR-335-5p
AC003092.1	ARF6	hsa-miR-103a-3p
RP11-277P12.20	NF2	hsa-let-7a-5p
AC005562.1	BEX1	hsa-miR-15b-5p
RP11-203J24.9	CCL20	hsa-miR-335-5p
HCG18	TCF3	hsa-miR-320a
LINC00094	HEATR6	hsa-miR-193b-3p
RP11-349A22.5	ZNF432	hsa-miR-320a
RP11-349A22.5	ZNF432	hsa-miR-142-3p
SNHG1	NAV2	hsa-miR-16-5p
TRAF3IP2-AS1	C7orf59	hsa-miR-16-5p
AP001065.2	DNAJA4	hsa-miR-16-5p
LINC00313	ETS2	hsa-miR-218-5p
XIST	CDCP1	hsa-miR-335-5p
AP001065.2	LAMP2	hsa-miR-16-5p
AP001065.2	LAMP2	hsa-miR-103a-3p
RP11-618G20.1	ZBTB10	hsa-miR-29c-3p
HOXA11-AS	TMEM8A	hsa-miR-98-5p
ebln3	PLEKHM3	hsa-miR-186-5p
GS1-259H13.2	CTNNB1	hsa-miR-221-3p
FGD5-AS1	LIN7C	hsa-miR-22-3p
CROCCP2	TMED7	hsa-miR-181b-5p
RP11-298I3.1	DRG2	hsa-miR-193b-3p
RP11-61A14.2	ANKRD11	hsa-miR-186-5p
FGD5-AS1	IRS1	hsa-miR-223-3p
XIST	GJB1	hsa-miR-335-5p
HCG18	AKT3	hsa-miR-146b-5p
LINC00662	RPL13	hsa-miR-16-5p
TINCR	KLHL4	hsa-miR-335-5p
RP11-132A1.3	DLST	hsa-miR-125a-5p
BX322557.10	RECK	hsa-miR-373-3p
RP11-344E13.3	ADAM17	hsa-miR-145-5p
KB-431C1.4	ZFP41	hsa-miR-335-5p
RP11-429J17.2	PCDHGA11	hsa-miR-335-5p
CROCCP2	MED14	hsa-miR-181b-5p
KIF9-AS1	RAB9B	hsa-miR-16-5p
CDKN2B-AS1	BATF2	hsa-miR-122-5p
HOXD-AS1	FAM129A	hsa-miR-93-5p
MCM3AP-AS1	SIK1	hsa-miR-28-5p
MEG8	CAMSAP3	hsa-miR-16-5p
CTC-338M12.2	TFRC	hsa-miR-125a-5p
FGD5-AS1	FCHO2	hsa-miR-93-5p
MCM3AP-AS1	ARL2BP	hsa-miR-16-5p
GAS5	RPS2	hsa-miR-196a-5p
AC003104.1	ETS2	hsa-miR-218-5p
RP11-132A1.3	DIP2A	hsa-miR-125a-5p
RP11-464F9.1	TM9SF3	hsa-miR-15b-5p
RP11-175O19.4	GATAD2B	hsa-miR-590-3p
AC005562.1	AHCYL2	hsa-miR-16-5p
LINC00847	CDK6	hsa-miR-26a-5p
RP11-492E3.2	TMEM2	hsa-miR-26b-5p
FGD5-AS1	TNPO3	hsa-miR-15b-5p
RP11-384K6.6	SLC11A2	hsa-miR-16-5p
AC074117.10	CDC25B	hsa-let-7a-5p
LOXL1-AS1	SMAD3	hsa-miR-18a-5p
RP11-732M18.3	SNRPB2	hsa-miR-193a-3p
RP11-80H5.7	RPTOR	hsa-miR-27b-3p
RP11-80H5.7	PRPF8	hsa-miR-27b-3p
MALAT1	RGS17	hsa-miR-32-5p
SNHG1	MNX1	hsa-miR-101-3p
AD000090.2	PKM2	hsa-miR-30c-5p
RP11-2C24.4	HIST2H2BE	hsa-miR-16-5p
ebln3	AMZ1	hsa-miR-186-5p
LINC00152	NFKBIZ	hsa-miR-193b-3p
AD000090.2	AGFG1	hsa-miR-103a-3p
JPX	WNK1	hsa-miR-193b-3p
AC003092.1	MRRF	hsa-miR-16-5p
RASAL2-AS1	TUBA1A	hsa-miR-16-5p
COX10-AS1	ANKRD52	hsa-miR-93-5p
RP3-510O8.4	GLI1	hsa-miR-326
HCP5	IRF1	hsa-miR-93-5p
HOXA-AS2	ZBTB3	hsa-miR-93-5p
RP11-61A14.2	TSPYL4	hsa-miR-186-5p
LINC00240	MECR	hsa-miR-155-5p
XIST	NFATC2IP	hsa-let-7a-5p
NEAT1	KLRC1	hsa-miR-335-5p
NEAT1	KLRC1	hsa-miR-9-5p
RP11-732M18.3	TPX2	hsa-miR-193b-3p
RP5-1180C10.2	ACOT12	hsa-miR-181a-5p
RP11-361F15.2	PTPRD	hsa-miR-200b-3p
SNHG12	GPI	hsa-miR-181b-5p
SNHG12	GPI	hsa-miR-181a-5p
SNHG12	GPI	hsa-miR-181c-5p
DLG1-AS1	EN2	hsa-miR-16-5p
SNHG7	MYF6	hsa-miR-9-5p
SNHG6	PPIA	hsa-miR-26a-5p
LINC00094	MTMR4	hsa-miR-193b-3p
AD000090.2	AKT2	hsa-miR-708-5p
RP11-488I20.9	TOP2A	hsa-miR-21-5p
AC104389.28	EDF1	hsa-miR-296-3p
CTC-228N24.3	KXD1	hsa-miR-193b-3p
CTB-89H12.4	DPP8	hsa-miR-93-5p
LINC00338	KLHL28	hsa-miR-29c-3p
RP11-120D5.1	CDAN1	hsa-miR-34a-5p
PITPNA-AS1	RPE65	hsa-miR-32-5p
RP11-307E17.8	FBXL3	hsa-miR-186-5p
AC003092.1	HSPA5	hsa-miR-16-5p
AC005562.1	UBE4A	hsa-miR-16-5p
RP4-798A10.2	OBSCN	hsa-miR-155-5p
RP5-1024G6.5	COQ2	hsa-miR-93-5p
KB-431C1.4	PLD4	hsa-miR-335-5p
RP11-464F9.1	FAM115C	hsa-miR-15b-5p
RP11-344E13.3	CCNA2	hsa-miR-145-5p
LINC00094	MSL3	hsa-miR-10a-5p
NUTM2A-AS1	PDCD4	hsa-miR-15a-5p
NUTM2A-AS1	PDCD4	hsa-miR-16-5p
FGD5-AS1	EEF1A1	hsa-miR-15b-5p
RP11-773D16.1	CNOT2	hsa-miR-361-5p
ENTPD1-AS1	RPTOR	hsa-miR-27b-3p
LINC00665	C10orf2	hsa-miR-98-5p
RP11-492E3.2	TAZ	hsa-miR-26b-5p
RP11-350F4.2	WEE1	hsa-miR-186-5p
RP11-429J17.2	POU2F3	hsa-miR-335-5p
LINC00657	RBM39	hsa-miR-22-3p
LINC00617	IGHMBP2	hsa-miR-18a-5p
NUTM2A-AS1	RAB3GAP2	hsa-miR-34a-5p
TMEM161B-AS1	TMEM91	hsa-miR-335-5p
RP11-106M3.2	MED1	hsa-miR-30c-5p
CTD-2201E18.3	SKAP2	hsa-miR-16-5p
RP4-798A10.2	CAMTA1	hsa-miR-155-5p
RP11-425I13.3	CACNB1	hsa-miR-186-5p
RP11-234O6.2	BTBD2	hsa-miR-32-5p
MCM3AP-AS1	CYP26B1	hsa-miR-16-5p
PVT1	MOV10	hsa-miR-16-5p
RP11-16E12.2	KLF9	hsa-miR-218-5p
RP11-618G20.1	CDKN1A	hsa-miR-182-5p
RP11-834C11.4	NKIRAS2	hsa-let-7a-5p
AP000265.1	MAPK9	hsa-miR-20a-5p
DLG1-AS1	TIGD3	hsa-miR-16-5p
GS1-251I9.4	TCEA1	hsa-miR-155-5p
RP11-203J24.9	ARPC5L	hsa-miR-335-5p
RP3-508I15.9	ADRM1	hsa-miR-92a-3p
LINC00662	IPO4	hsa-miR-16-5p
RASAL2-AS1	MEPCE	hsa-miR-16-5p
XIST	C9orf84	hsa-miR-335-5p
RP11-429J17.2	BARX2	hsa-miR-335-5p
RP11-425I13.3	IRF2BP2	hsa-miR-186-5p
RP11-464F9.1	PNN	hsa-miR-16-5p
FGD5-AS1	TGFBR1	hsa-miR-142-3p
RP11-429J17.2	TRPM7	hsa-miR-10a-5p
NEAT1	NEIL1	hsa-miR-335-5p
AC005562.1	KIDINS220	hsa-miR-16-5p
RP11-16E12.2	TMEM214	hsa-miR-15a-5p
RP11-552M11.4	DOCK5	hsa-miR-222-3p
AL589743.1	DDR1	hsa-miR-199a-5p
AL589743.1	DDR1	hsa-miR-145-5p
FGD5-AS1	TMEM168	hsa-miR-93-5p
RASAL2-AS1	THRA	hsa-miR-15b-5p
NUTM2A-AS1	SOCS5	hsa-miR-16-5p
AC003092.1	UTP3	hsa-miR-16-5p
NEAT1	NXF3	hsa-miR-335-5p
MALAT1	KIFC3	hsa-miR-26b-5p
LINC00662	RPL3	hsa-miR-16-5p
XIST	BCL6	hsa-miR-335-5p
XIST	BCL6	hsa-miR-9-5p
ebln3	ZBTB34	hsa-miR-186-5p
HOTAIR	RUNX1	hsa-miR-20a-5p
HCP5	PIK3AP1	hsa-miR-106b-5p
RP11-158K1.3	INTS8	hsa-miR-155-5p
MCM3AP-AS1	SMYD1	hsa-miR-28-5p
XIST	TNS4	hsa-miR-335-5p
RP11-203J24.9	RAPH1	hsa-miR-324-5p
ebln3	ZNF516	hsa-miR-186-5p
RP11-396C23.2	FAM3A	hsa-miR-26b-5p
LINC00707	UGP2	hsa-miR-15a-5p
LINC00707	UGP2	hsa-miR-16-5p
SNHG1	RABGGTB	hsa-miR-16-5p
AC003104.1	E2F3	hsa-miR-195-5p
AC003104.1	E2F3	hsa-miR-16-5p
CTD-2201E18.3	FURIN	hsa-miR-16-5p
RP11-384K6.6	RANBP10	hsa-miR-15b-5p
FGD5-AS1	IP6K1	hsa-miR-93-5p
ebln3	CNOT6	hsa-miR-373-3p
AC092835.2	KIAA0100	hsa-miR-181a-5p
RP11-429J17.2	DENND3	hsa-miR-335-5p
LINC00152	ERRFI1	hsa-miR-193b-3p
LINC00338	DDX5	hsa-miR-93-5p
DLG1-AS1	SLC3A2	hsa-miR-16-5p
RP11-773D16.1	TMEM55B	hsa-miR-16-5p
RP11-119F19.2	POLQ	hsa-miR-30c-5p
AC093323.3	SMARCAD1	hsa-miR-320a
C1RL-AS1	VEGFA	hsa-miR-195-5p
C1RL-AS1	VEGFA	hsa-miR-424-5p
C1RL-AS1	VEGFA	hsa-miR-15a-5p
C1RL-AS1	VEGFA	hsa-miR-15b-5p
C1RL-AS1	VEGFA	hsa-miR-16-5p
FGD5-AS1	NCOA2	hsa-miR-137
FGD5-AS1	NRIP1	hsa-miR-15b-5p
KB-431C1.4	NTN4	hsa-miR-335-5p
CTC-228N24.3	SAMD5	hsa-miR-21-5p
RP11-218M22.1	DDX42	hsa-miR-186-5p
NEAT1	MS4A14	hsa-miR-335-5p
GS1-259H13.2	YLPM1	hsa-miR-222-3p
AC005062.2	SHMT1	hsa-miR-193b-3p
NEAT1	CDKN2B	hsa-miR-98-5p
RP11-203J24.9	H6PD	hsa-miR-335-5p
HCG18	C20orf43	hsa-miR-155-5p
LINC00341	CALM3	hsa-miR-320a
GS1-259H13.2	PPP2R2A	hsa-miR-222-3p
AC003092.1	LIMA1	hsa-miR-16-5p
NEAT1	DENND3	hsa-miR-335-5p
MCM3AP-AS1	FAT3	hsa-miR-16-5p
AC074117.10	NPR3	hsa-miR-98-5p
RP11-175K6.1	FAM108C1	hsa-miR-106b-5p
ebln3	RECK	hsa-miR-373-3p
NEAT1	GCNT2	hsa-miR-335-5p
NEAT1	GCNT2	hsa-miR-98-5p
NEAT1	SLC46A2	hsa-miR-335-5p
GS1-251I9.4	GAR1	hsa-miR-155-5p
FGD5-AS1	AKAP11	hsa-miR-93-5p
CTC-228N24.3	TMEM126A	hsa-miR-16-5p
LINC00338	TYW5	hsa-miR-93-5p
ZNRD1-AS1	EPB41L2	hsa-miR-17-5p
GAS5	RPL12	hsa-miR-222-3p
MCM3AP-AS1	ZFHX3	hsa-miR-16-5p
NEAT1	TTC39B	hsa-miR-335-5p
XIST	RHOV	hsa-miR-9-5p
ENTPD1-AS1	PAX7	hsa-miR-27b-3p
PSMD6-AS2	ZBTB20	hsa-miR-181b-5p
HCG18	LRRC41	hsa-miR-196a-5p
AC009948.5	HNRNPA3	hsa-miR-505-3p
RP11-425I13.3	ZNF214	hsa-miR-186-5p
RP11-218M22.1	ANO3	hsa-miR-186-5p
RP4-785G19.5	DNMBP	hsa-miR-23b-3p
RP11-429J17.2	SCD	hsa-miR-335-5p
SNHG1	CCT6B	hsa-miR-15a-5p
SNHG1	CCT6B	hsa-miR-16-5p
PCBP1-AS1	PFDN1	hsa-miR-122-5p
LINC00662	RPS2	hsa-miR-34a-5p
LINC00662	RPS2	hsa-miR-16-5p
RP11-169K16.9	CNIH4	hsa-miR-424-5p
NUTM2A-AS1	RBM26	hsa-miR-34a-5p
LINC00680	DBN1	hsa-miR-186-5p

## Sheet:  stage Ⅲ-related LCeNET
lncRNA	mRNA	miRNA
MEG8	DLK1	hsa-miR-15a-5p
HOTAIR	HOXC11	hsa-miR-106a-5p
FGD5-AS1	EAF1	hsa-miR-320a
LINC00665	ZNF260	hsa-let-7a-5p
RP11-552M11.4	WDR77	hsa-miR-34a-5p
TMPO-AS1	TMPO	hsa-miR-320a
AC000120.7	NKTR	hsa-miR-21-5p
FGD5-AS1	ZFYVE20	hsa-miR-22-3p
EPB41L4A-AS1	NACA	hsa-miR-16-5p
GAS5	RPS27A	hsa-miR-23b-3p
AC000120.7	RBM33	hsa-miR-221-3p
AC000120.7	TNRC6A	hsa-miR-23a-3p
TP73-AS1	SPEN	hsa-miR-193b-3p
TP73-AS1	KIF1B	hsa-miR-193b-3p
HOTAIR	HOXC10	hsa-miR-221-3p
EPB41L4A-AS1	RPS27	hsa-miR-16-5p
TP73-AS1	EXOSC10	hsa-miR-193b-3p
HCP5	BTN3A3	hsa-miR-106b-5p
MEG8	UGDH	hsa-miR-15a-5p
MEG8	UGDH	hsa-miR-16-5p
RP11-61A14.2	ZFP90	hsa-miR-186-5p
RP11-429J17.2	ZNF251	hsa-miR-335-5p
TP73-AS1	DNAJC11	hsa-miR-193b-3p
RP11-175O19.4	TM9SF3	hsa-miR-30c-5p
HCG18	BAG6	hsa-miR-34a-5p
HCG18	BAG6	hsa-miR-193b-3p
HCP5	BTN3A1	hsa-miR-17-5p
HCP5	BTN3A1	hsa-miR-20a-5p
RP11-284N8.3	ZAP70	hsa-miR-34c-5p
EPB41L4A-AS1	BTF3	hsa-miR-16-5p
LINC00657	RBM39	hsa-miR-22-3p
HCP5	B2M	hsa-miR-93-5p
AC000120.7	RBM6	hsa-miR-221-3p
GAS5	RPLP0	hsa-miR-221-3p
AC000120.7	NFAT5	hsa-miR-21-5p
MEG8	PRKAB2	hsa-miR-16-5p
TP73-AS1	MFN2	hsa-miR-193b-3p
EPB41L4A-AS1	RPL6	hsa-miR-16-5p
HCG18	MRS2	hsa-miR-155-5p
AC000120.7	DMTF1	hsa-miR-21-5p
CTB-89H12.4	PNN	hsa-miR-15a-5p
RP5-1180C10.2	RBM39	hsa-miR-22-3p
AC011893.3	HMOX1	hsa-miR-16-5p
RP11-218M22.1	WNK1	hsa-miR-186-5p
GAS5	RPS2	hsa-miR-196a-5p
GAS5	RPS2	hsa-miR-222-3p
GAS5	GNB2L1	hsa-miR-196b-5p
GAS5	GNB2L1	hsa-miR-23b-3p
EPB41L4A-AS1	RPLP0	hsa-miR-15b-5p
EPB41L4A-AS1	RPLP0	hsa-miR-16-5p
TP73-AS1	TRRAP	hsa-miR-193b-3p
AC000120.7	SRRM2	hsa-miR-222-3p
RP5-1180C10.2	DNHD1	hsa-miR-22-3p
HCG18	PBX2	hsa-miR-185-5p
TP73-AS1	ARID1A	hsa-miR-193b-3p
EPB41L4A-AS1	UFC1	hsa-miR-16-5p
HCG18	E2F3	hsa-miR-34c-5p
HCG18	E2F3	hsa-miR-34a-5p
HCG18	E2F3	hsa-miR-195-5p
DLX6-AS1	DLX5	hsa-miR-141-3p
TP73-AS1	DENND4B	hsa-miR-193b-3p
RP11-23J9.4	RAB36	hsa-miR-28-5p
EPB41L4A-AS1	RPS2	hsa-miR-16-5p
AC092835.2	ITGB1BP3	hsa-miR-181a-5p
HCG18	TUBB	hsa-miR-185-5p
HCG18	TUBB	hsa-miR-320a
HCG18	TUBB	hsa-miR-193b-3p
HCG18	PPIL1	hsa-miR-320a
RP11-457M11.2	PSMA2	hsa-let-7a-5p
RP11-834C11.4	COPZ1	hsa-let-7a-5p
RP11-429J17.2	KIFC2	hsa-miR-335-5p
EPB41L4A-AS1	RPL12	hsa-miR-16-5p
MEG8	F2	hsa-miR-16-5p
FGD5-AS1	CTNNB1	hsa-miR-214-3p
TP73-AS1	AHDC1	hsa-miR-193b-3p
EPB41L4A-AS1	RPL31	hsa-miR-16-5p
GAS5	RPS7	hsa-miR-221-3p
CTC-228N24.3	RAPGEF6	hsa-miR-21-5p
CTB-89H12.4	C1orf63	hsa-miR-93-5p
GAS5	RPS24	hsa-miR-221-3p
RP11-175O19.4	KIF11	hsa-miR-30a-5p
AC000120.7	AHSA2	hsa-miR-21-5p
AC074117.10	SLC5A6	hsa-miR-98-5p
HCG18	BYSL	hsa-miR-320a
AC093323.3	NOP14	hsa-miR-24-3p
AC093323.3	ADD1	hsa-miR-24-3p
TP73-AS1	SNRNP200	hsa-miR-193b-3p
EPB41L4A-AS1	RPL5	hsa-miR-16-5p
TP73-AS1	USP24	hsa-miR-193b-3p
RP11-429J17.2	TSNARE1	hsa-miR-335-5p
ebln3	UBAP1	hsa-miR-141-3p
RP11-429J17.2	PARP10	hsa-miR-335-5p
TP73-AS1	GIGYF1	hsa-miR-193b-3p
TP73-AS1	POGZ	hsa-miR-27b-3p
MIAT	MMP2	hsa-miR-29b-3p
MCM3AP-AS1	NFAT5	hsa-miR-24-3p
TP73-AS1	PRRC2A	hsa-miR-193b-3p
TP73-AS1	PRRC2A	hsa-miR-330-5p
LINC00665	ZNF780A	hsa-let-7a-5p
AC074117.10	DHX57	hsa-let-7a-5p
AC074117.10	DHX57	hsa-miR-98-5p
NEAT1	EHBP1L1	hsa-miR-335-5p
TP73-AS1	HCFC1	hsa-miR-193b-3p
MEG8	PDE3B	hsa-miR-16-5p
TP73-AS1	HP1BP3	hsa-miR-193b-3p
AC000120.7	TRRAP	hsa-miR-23a-3p
LINC00657	KIAA0889	hsa-miR-22-3p
AC000120.7	ACIN1	hsa-miR-221-3p
AC000120.7	MLL2	hsa-miR-222-3p
NEAT1	ATG16L2	hsa-miR-335-5p
LINC00094	TSC1	hsa-miR-193b-3p
HCG18	PRRC2A	hsa-miR-193b-3p
CTB-89H12.4	ANKHD1	hsa-miR-424-5p
ZNRD1-AS1	EZH1	hsa-miR-93-5p
AC093323.3	TBC1D14	hsa-miR-320a
AC093323.3	TBC1D14	hsa-miR-155-5p
CTB-89H12.4	YTHDC2	hsa-miR-505-3p
RP11-61A14.2	AP1G1	hsa-miR-186-5p
TP73-AS1	MLL2	hsa-miR-27a-3p
EPB41L4A-AS1	EIF4B	hsa-miR-16-5p
AC092835.2	BTBD3	hsa-miR-181a-5p
AC092835.2	BTBD3	hsa-miR-181c-5p
RP11-120D5.1	KIF4A	hsa-miR-34a-5p
EPB41L4A-AS1	GLTSCR2	hsa-miR-16-5p
RP11-429J17.2	HEATR7A	hsa-miR-335-5p
FGD5-AS1	PDCD6IP	hsa-miR-15a-5p
ENTPD1-AS1	LCOR	hsa-miR-27b-3p
HOXA11-AS	HOXA6	hsa-let-7a-5p
RP11-228B15.4	GIGYF1	hsa-miR-18b-5p
RP11-228B15.4	GIGYF1	hsa-miR-18a-5p
TMEM161B-AS1	FPGT-TNNI3K	hsa-miR-335-5p
NEAT1	DENND3	hsa-miR-335-5p
AC093323.3	LCORL	hsa-miR-155-5p
TRAF3IP2-AS1	MMS22L	hsa-miR-320a
MIAT	COL1A2	hsa-miR-29c-3p
TP73-AS1	ZNF638	hsa-miR-27a-3p
TRAF3IP2-AS1	MED23	hsa-miR-320a
MALAT1	SRSF11	hsa-miR-376a-3p
RP11-732M18.3	HCFC1	hsa-miR-193b-3p
TP73-AS1	PRPF40B	hsa-miR-193b-3p
TP73-AS1	PFAS	hsa-miR-125a-3p
TP73-AS1	PFAS	hsa-miR-330-5p
TP73-AS1	PFAS	hsa-miR-27a-3p
AC000120.7	CCDC14	hsa-miR-21-5p
AC000120.7	POM121	hsa-miR-222-3p
NEAT1	CPT1B	hsa-miR-335-5p
EPB41L4A-AS1	RPS24	hsa-miR-16-5p
CTB-89H12.4	ZFC3H1	hsa-miR-342-3p
AC000120.7	MDM4	hsa-miR-21-5p
TMPO-AS1	CDCA3	hsa-miR-320a
CTC-228N24.3	LYRM7	hsa-miR-21-5p
TP73-AS1	CHD4	hsa-miR-193b-3p
RP11-458D21.1	ZNF608	hsa-miR-142-3p
RP11-464F9.1	ASXL2	hsa-miR-15a-5p
AC000120.7	KLHL3	hsa-miR-21-5p
HCG18	AGPAT1	hsa-miR-193b-3p
AC000120.7	ZNF532	hsa-miR-21-5p
MAPKAPK5-AS1	PPP1CC	hsa-miR-185-5p
TRAF3IP2-AS1	PPIL4	hsa-miR-320a
ZNRD1-AS1	PNISR	hsa-miR-424-5p
AC074117.10	RPAP1	hsa-miR-98-5p
TP73-AS1	MTMR4	hsa-miR-193b-3p
MIAT	COL1A1	hsa-miR-29c-3p
MIAT	COL1A1	hsa-miR-29b-3p
MEG8	PLCXD2	hsa-miR-16-5p
AC092835.2	BCL2L11	hsa-miR-181a-5p
CTB-89H12.4	STX16	hsa-miR-93-5p
TP73-AS1	FAM21C	hsa-miR-27a-3p
CTB-89H12.4	DMTF1	hsa-miR-103a-3p
AC000120.7	C20orf194	hsa-miR-21-5p
TP73-AS1	SRCAP	hsa-miR-194-5p
TP73-AS1	CRAMP1L	hsa-miR-193b-3p
CTB-89H12.4	ATXN7	hsa-miR-342-3p
LINC00094	PRRC2B	hsa-miR-193b-3p
AC000120.7	PNN	hsa-miR-23b-3p
ZNRD1-AS1	PLXNB1	hsa-miR-214-3p
HCG18	RING1	hsa-miR-155-5p
MIAT	COL3A1	hsa-miR-29c-3p
MIAT	COL3A1	hsa-miR-29b-3p
EPB41L4A-AS1	RPL27A	hsa-miR-15b-5p
EPB41L4A-AS1	RPL27A	hsa-miR-16-5p
LINC00094	NUP214	hsa-miR-193b-3p
EPB41L4A-AS1	RPLP1	hsa-miR-16-5p
AC074117.10	CHD4	hsa-miR-98-5p
RP11-429J17.2	VPS13B	hsa-miR-335-5p
AC000120.7	POGZ	hsa-miR-221-3p
EPB41L4A-AS1	RPS17L	hsa-miR-16-5p
RP11-384K6.6	RBM39	hsa-miR-22-3p
AC000120.7	AKAP9	hsa-miR-21-5p
MAPKAPK5-AS1	RPLP0	hsa-miR-505-3p
AC074117.10	ANKRD11	hsa-miR-98-5p
AC074117.10	TET3	hsa-miR-98-5p
LINC00665	WDR62	hsa-miR-186-5p
KB-431C1.4	ESRP1	hsa-miR-335-5p
AC084018.1	TAF1C	hsa-miR-30d-5p
AC000120.7	ZNF587	hsa-miR-21-5p
NUTM2A-AS1	CHUK	hsa-miR-195-5p
NUTM2A-AS1	CHUK	hsa-miR-15a-5p
NUTM2A-AS1	CHUK	hsa-miR-16-5p
LINC00116	HSPB1	hsa-miR-17-5p
RP11-61A14.2	ANKRD11	hsa-miR-186-5p
MIAT	ADAM12	hsa-miR-29b-3p
TP73-AS1	KIAA0090	hsa-miR-193b-3p
AC000120.7	WDR6	hsa-miR-222-3p
EPB41L4A-AS1	RPL14	hsa-miR-16-5p
AC000120.7	MGA	hsa-miR-21-5p
TP73-AS1	ZNF512B	hsa-miR-193b-3p
AC074117.10	POLR3E	hsa-miR-98-5p
AC000120.7	SREK1	hsa-miR-21-5p
CTB-89H12.4	PNISR	hsa-miR-424-5p
EPB41L4A-AS1	RPL10	hsa-miR-16-5p
CROCCP2	SFI1	hsa-miR-103a-3p
AC000120.7	TSC1	hsa-miR-21-5p
GAS5	RPL21	hsa-miR-221-3p
RP11-730K11.1	PPP6R3	hsa-miR-34a-5p
LINC00665	IL17B	hsa-let-7a-5p
CTB-89H12.4	BTAF1	hsa-miR-505-3p
AC000120.7	RBM39	hsa-miR-221-3p
AC003104.1	CACNB2	hsa-miR-16-5p
SNHG7	RPS9	hsa-miR-342-3p
MCM3AP-AS1	ARHGEF7	hsa-miR-24-3p
MIAT	BMP1	hsa-miR-29b-3p
MIAT	FBN1	hsa-miR-29c-3p
GAS5	NPM1	hsa-miR-23b-3p
AC000120.7	MDN1	hsa-miR-222-3p
TMEM161B-AS1	PLAC8L1	hsa-miR-335-5p
RP11-543D5.2	PHLDB2	hsa-miR-16-5p
EPB41L4A-AS1	RPL30	hsa-miR-93-5p
EPB41L4A-AS1	RPL30	hsa-miR-16-5p
TP73-AS1	PHRF1	hsa-miR-193b-3p
AC074117.10	BIRC6	hsa-let-7a-5p
NEAT1	TUBGCP6	hsa-miR-335-5p
NEAT1	TUBGCP6	hsa-miR-324-5p
AC000120.7	SETD1B	hsa-miR-222-3p
EPB41L4A-AS1	EIF3F	hsa-miR-16-5p
AC009948.5	DHX9	hsa-miR-505-3p
RP11-77H9.2	PDPK1	hsa-miR-125a-5p
RP11-77H9.2	PDPK1	hsa-miR-24-3p
TP73-AS1	FTSJD2	hsa-miR-193b-3p
RP11-29G8.3	RUNX1T1	hsa-miR-106b-5p
AC000120.7	USP34	hsa-miR-23a-3p
AC000120.7	USP34	hsa-miR-21-5p
TP73-AS1	DHX37	hsa-miR-193b-3p
AC000120.7	SRRT	hsa-miR-222-3p
RP11-169K16.9	PEX14	hsa-miR-16-5p
RP11-106M3.2	ITIH4	hsa-miR-375
AC074117.10	RBM19	hsa-miR-98-5p
HCG18	FANCE	hsa-miR-193b-3p
EPB41L4A-AS1	RPL13	hsa-miR-16-5p
TP73-AS1	SPTBN1	hsa-miR-193b-3p
ENTPD1-AS1	ZNF638	hsa-miR-27a-3p
LINC00338	BPTF	hsa-miR-342-3p
LINC00665	ZNF793	hsa-miR-186-5p
EPB41L4A-AS1	EEF1G	hsa-miR-16-5p
RP11-458D21.1	CCNJ	hsa-miR-142-3p
RP11-120D5.1	MCM2	hsa-miR-34a-5p
TBX5-AS1	PDPN	hsa-miR-363-3p
RP11-732M18.3	SNRNP200	hsa-miR-193b-3p
EPB41L4A-AS1	NOB1	hsa-miR-16-5p
TP73-AS1	CASP9	hsa-miR-193b-3p
EPB41L4A-AS1	TPT1	hsa-miR-16-5p
TP73-AS1	SP4	hsa-miR-27a-3p
AC074117.10	ZNF192	hsa-miR-98-5p
AC000068.5	MAPK1	hsa-miR-320a
AC074117.10	ZBTB39	hsa-miR-98-5p
BX322557.10	STK4	hsa-miR-373-3p
MCM3AP-AS1	SRCAP	hsa-miR-194-5p
RP11-77H9.2	GLYR1	hsa-miR-24-3p
RP11-350F4.2	HNRNPA1	hsa-miR-186-5p
EPB41L4A-AS1	IMPDH2	hsa-miR-16-5p
TP73-AS1	SMG5	hsa-miR-193b-3p
TP73-AS1	FAM40A	hsa-miR-193b-3p
RP11-218M22.1	MLF2	hsa-miR-16-5p
ZNRD1-AS1	SRGAP3	hsa-miR-214-3p
HCG18	BRPF3	hsa-miR-155-5p
ZNRD1-AS1	YTHDC1	hsa-miR-93-5p
HCG18	FTSJD2	hsa-miR-193b-3p
RP11-120D5.1	PRIM1	hsa-miR-34a-5p
LINC00094	VAV2	hsa-miR-193b-3p
CTD-2037K23.2	TMEM161B	hsa-miR-196a-5p
HCG18	RPL7L1	hsa-miR-193b-3p
LINC00240	EEF1E1	hsa-miR-155-5p
RP11-464F9.1	SMURF1	hsa-miR-424-5p
MALAT1	C1orf63	hsa-miR-93-5p
TP73-AS1	POLE	hsa-miR-193b-3p
HCG18	SNRNP48	hsa-miR-320a
LINC00473	RECK	hsa-miR-15a-5p
LINC00473	RECK	hsa-miR-16-5p
RP4-798A10.2	UBR4	hsa-miR-155-5p
KB-431C1.4	VPS13B	hsa-miR-335-5p
RP4-798A10.2	GCFC1	hsa-miR-155-5p
TP73-AS1	RANBP10	hsa-miR-330-5p
AC000120.7	RANBP10	hsa-miR-222-3p
EPB41L4A-AS1	RPL3	hsa-miR-16-5p
TBX5-AS1	GFPT2	hsa-miR-32-5p
HCG18	UHRF1BP1	hsa-miR-34a-5p
AC074117.10	TTLL4	hsa-miR-98-5p
TP73-AS1	ASH1L	hsa-miR-193b-3p
RP11-218M22.1	ZNF384	hsa-miR-155-5p
RP11-218M22.1	ZNF384	hsa-miR-16-5p
RP11-464F9.1	PLXNB1	hsa-miR-214-3p
HCG18	CDC5L	hsa-miR-34a-5p
CTB-89H12.4	BRWD1	hsa-miR-15a-5p
RP11-61A14.2	MTSS1L	hsa-miR-186-5p
RP11-732M18.3	PRPF8	hsa-miR-193b-3p
RP11-464F9.1	BTRC	hsa-miR-15a-5p
RP5-1180C10.2	PNISR	hsa-miR-424-5p
AC074117.10	GTF3C1	hsa-let-7a-5p
RP11-384K6.6	MLL3	hsa-miR-708-5p
RP11-349A22.5	HEATR8	hsa-miR-142-3p
SNHG1	SRSF7	hsa-miR-181a-5p
AC000120.7	DYNC1LI2	hsa-miR-21-5p
RP11-175O19.4	HNRNPM	hsa-miR-30a-5p
NEAT1	ABCA7	hsa-miR-335-5p
RP11-429J17.2	DENND3	hsa-miR-335-5p
RP4-798A10.2	LUC7L3	hsa-miR-155-5p
TP73-AS1	GATAD2B	hsa-miR-193b-3p
CTD-2555O16.2	SYNE1	hsa-miR-26b-5p
LINC00473	SALL1	hsa-miR-16-5p
HCG18	GMNN	hsa-miR-449b-5p
HCG18	GMNN	hsa-miR-193b-3p
HCG18	GMNN	hsa-miR-449a
TP73-AS1	MLL	hsa-miR-193a-3p
RP11-477D19.2	TIA1	hsa-miR-15a-5p
RP11-120D5.1	ERCC6L	hsa-miR-34a-5p
RP11-464F9.1	PNN	hsa-miR-15a-5p
HCG18	JARID2	hsa-miR-155-5p
RP5-1061H20.4	ASH1L	hsa-miR-103a-3p
LINC00473	MIB1	hsa-miR-16-5p
NEAT1	ATXN7	hsa-miR-342-3p
RP11-384K6.6	KIAA0889	hsa-miR-22-3p
FGD5-AS1	HBP1	hsa-miR-17-5p
TP73-AS1	ELMO2	hsa-miR-141-3p
TP73-AS1	ELMO2	hsa-miR-193b-3p
KB-1732A1.1	UBR5	hsa-miR-93-5p
RP11-458D21.1	CLUAP1	hsa-miR-142-3p
TP73-AS1	CCNT1	hsa-miR-27b-3p
CTD-2555O16.2	SYNE2	hsa-miR-26b-5p
AC074117.10	ZFHX3	hsa-miR-98-5p
RP4-785G19.5	RPL19	hsa-miR-23b-3p
RP11-477D19.2	PTCD3	hsa-miR-16-5p
RP11-169K16.9	PGD	hsa-miR-15b-5p
NEAT1	GOLGA8B	hsa-miR-335-5p
ebln3	CD46	hsa-miR-520b
ebln3	CD46	hsa-miR-520e
CTB-89H12.4	IRF9	hsa-miR-106b-5p
RP11-54O7.1	PLCG1	hsa-miR-34a-5p
RP11-120D5.1	KIF11	hsa-miR-34a-5p
RP11-477D19.2	TBP	hsa-miR-16-5p
TP73-AS1	HEATR6	hsa-miR-193b-3p
TP73-AS1	ANKRD52	hsa-miR-27b-3p
TRAF3IP2-AS1	SMARCAD1	hsa-miR-320a
TP53TG1	RPS23	hsa-miR-33a-5p
TP73-AS1	WDR37	hsa-miR-141-3p
FGD5-AS1	TOP3A	hsa-miR-320a
NEAT1	KIFC2	hsa-miR-335-5p
MIAT	COL4A1	hsa-miR-29c-3p
MIAT	COL4A1	hsa-miR-29b-3p
LINC00665	CCNJ	hsa-miR-98-5p
NUTM2A-AS1	MMS19	hsa-miR-34a-5p
NUTM2A-AS1	MMS19	hsa-miR-16-5p
TP73-AS1	CTDSP2	hsa-miR-193b-3p
LINC00338	TRIM65	hsa-miR-93-5p
AC000120.7	ZNF667	hsa-miR-21-5p
RP11-732M18.3	FAM40A	hsa-miR-193b-3p
AC074117.10	C2orf56	hsa-let-7a-5p
RP11-61A14.2	CMTM4	hsa-miR-186-5p
AC000120.7	NR2C2	hsa-miR-21-5p
ZNRD1-AS1	C1orf63	hsa-miR-93-5p
FGD5-AS1	RHOT1	hsa-miR-15a-5p
SETD5-AS1	OGT	hsa-miR-26a-5p
CTD-2540L5.5	TRPM8	hsa-miR-335-5p
TP73-AS1	ZC3H11A	hsa-miR-27b-3p
MIAT	COL5A3	hsa-miR-29b-3p
LINC00338	CCDC47	hsa-miR-93-5p
LINC00338	CCDC47	hsa-miR-106b-5p
RP5-1180C10.2	FAM160A2	hsa-miR-181a-5p
PCBP1-AS1	PTCD3	hsa-miR-34a-5p
HCG18	C17orf80	hsa-miR-15a-5p
HCG18	C17orf80	hsa-miR-155-5p
TP73-AS1	ASXL1	hsa-miR-193b-3p
ENTPD1-AS1	POGZ	hsa-miR-27b-3p
RP11-115D19.1	CDKN1A	hsa-miR-96-5p
TP73-AS1	HNRNPH1	hsa-miR-193b-3p
RP3-508I15.9	TNRC6B	hsa-miR-32-5p
TP73-AS1	ZBTB5	hsa-miR-193b-3p
MCM3AP-AS1	MBD6	hsa-miR-24-3p
MCM3AP-AS1	SRRT	hsa-miR-24-3p
TOB1-AS1	PHB	hsa-miR-27a-3p
SETD5-AS1	LENG8	hsa-miR-185-5p
AC096772.6	KAT6B	hsa-miR-590-3p
NEAT1	NFKBIZ	hsa-miR-335-5p
RP11-464F9.1	DSTYK	hsa-miR-15a-5p
RP11-477D19.2	TCERG1	hsa-miR-222-3p
RP11-120D5.1	PPP3R1	hsa-miR-34a-5p
AC000120.7	ARID1A	hsa-miR-221-3p
MCM3AP-AS1	GGA2	hsa-miR-24-3p
ebln3	C9orf5	hsa-miR-106b-5p
RP11-1103G16.1	ARHGAP28	hsa-miR-98-5p
AC000120.7	TAF1	hsa-miR-21-5p
GAS5	NPM3	hsa-miR-590-3p
PCBP1-AS1	PPP3R1	hsa-miR-34a-5p
TMPO-AS1	TUBA1B	hsa-miR-320a
RP11-228B15.4	CCNL1	hsa-miR-18a-5p
RP11-384K6.6	PNISR	hsa-miR-424-5p
AC000120.7	ZNF192	hsa-miR-221-3p
TMPO-AS1	CBX5	hsa-miR-320a
LINC00240	RING1	hsa-miR-155-5p
LINC00094	CDK9	hsa-miR-193b-3p
SNHG1	PRPF39	hsa-miR-21-5p
DLEU2	ECT2	hsa-miR-30c-5p
NEAT1	ANKRD13D	hsa-miR-505-3p
RP11-234O6.2	MAPK1	hsa-miR-92b-3p
RP11-464F9.1	SRGAP3	hsa-miR-214-3p
AC074117.10	E2F6	hsa-miR-98-5p
PCBP1-AS1	PUM2	hsa-miR-34a-5p
AC092835.2	ZNF585B	hsa-miR-181a-5p
TMPO-AS1	MCM4	hsa-miR-320a
RP11-350F4.2	DNAJC27	hsa-miR-186-5p
RP11-350F4.2	DNAJC27	hsa-miR-27a-3p
TP73-AS1	CIC	hsa-miR-193b-3p
TP73-AS1	SFPQ	hsa-miR-141-3p
TP73-AS1	SFPQ	hsa-miR-193b-3p
MCM3AP-AS1	DDX6	hsa-miR-425-5p
ENTPD1-AS1	GPAM	hsa-miR-27a-3p
TP73-AS1	PRRC2B	hsa-miR-193b-3p
RP11-77H9.2	KCNJ14	hsa-miR-24-3p
LINC00665	TIA1	hsa-miR-33a-5p
CTD-3185P2.1	IMP3	hsa-miR-34a-5p
AC000120.7	HNRNPH1	hsa-miR-21-5p
AC000120.7	HNRNPH1	hsa-miR-222-3p
RP11-203J24.9	DCST2	hsa-miR-335-5p
TP73-AS1	FBXL19	hsa-miR-193b-3p
RP11-67L3.4	GCSH	hsa-miR-421
RP11-120D5.1	CDC25A	hsa-miR-34a-5p
RP11-120D5.1	CDC25A	hsa-miR-449b-5p
AC000120.7	DDX47	hsa-miR-23b-3p
MCM3AP-AS1	ZNF264	hsa-miR-24-3p
ZNRD1-AS1	STX16	hsa-miR-93-5p
LINC00665	TMEM147	hsa-miR-98-5p
HOTTIP	ISLR2	hsa-miR-615-3p
RP11-384K6.6	SPG11	hsa-miR-22-3p
TP73-AS1	KLF11	hsa-miR-141-3p
HCG18	ZNF318	hsa-miR-320a
AC105760.2	DHX57	hsa-let-7a-5p
AC105760.2	DHX57	hsa-miR-98-5p
TP73-AS1	MEGF8	hsa-miR-193b-3p
AC092835.2	LCLAT1	hsa-miR-181a-5p
TMPO-AS1	ORC1	hsa-miR-320a
AC000120.7	KIAA1267	hsa-miR-23b-3p
RP11-175O19.4	HNRNPU	hsa-miR-26a-5p
CTB-89H12.4	LARS	hsa-miR-106b-5p
SNHG1	RBM4B	hsa-miR-424-5p
RP11-184E9.2	NOVA1	hsa-miR-155-5p
PCBP1-AS1	POGZ	hsa-miR-34a-5p
RP11-732M18.3	REPS1	hsa-miR-193b-3p
ebln3	RBL2	hsa-miR-106b-5p
SNHG7	RPS2	hsa-miR-34a-5p
MALAT1	LENG8	hsa-miR-185-5p
AC000120.7	HCFC1	hsa-miR-23a-3p
AC000120.7	HCFC1	hsa-miR-222-3p
MCM3AP-AS1	TNPO3	hsa-miR-24-3p
LINC00680	PPIL1	hsa-miR-320a
HOXA11-AS	ZNF780A	hsa-let-7a-5p
TP73-AS1	ZNF618	hsa-miR-193b-3p
TMPO-AS1	LMNB1	hsa-miR-320a
RP11-218M22.1	CREBL2	hsa-miR-15a-5p
RP11-218M22.1	CREBL2	hsa-miR-16-5p
AC000120.7	CNTRL	hsa-miR-21-5p
AC105760.2	RPAP1	hsa-miR-98-5p
AC000120.7	PAN2	hsa-miR-222-3p
EPB41L4A-AS1	EIF3E	hsa-miR-16-5p
RP11-54O7.1	MIB1	hsa-miR-16-5p
PCBP1-AS1	MDM4	hsa-miR-34a-5p
RP11-732M18.3	CHD4	hsa-miR-193b-3p
RP11-120D5.1	MCM4	hsa-miR-34a-5p
MIAT	SPARC	hsa-miR-29c-3p
TMPO-AS1	EZH2	hsa-miR-320a
RP11-732M18.3	TRRAP	hsa-miR-193b-3p
AC000120.7	YLPM1	hsa-miR-222-3p
TP73-AS1	ANKRD11	hsa-miR-193b-3p
CTD-2540L5.5	MUC5B	hsa-miR-335-5p
TP73-AS1	DNAJC27	hsa-miR-27a-3p
MCM3AP-AS1	MLL3	hsa-miR-708-5p
MALAT1	PNN	hsa-miR-590-3p
RP11-203J24.9	AC092117.1	hsa-miR-335-5p
AC000120.7	PEX1	hsa-miR-221-3p
CTB-89H12.4	INO80D	hsa-miR-342-3p
CTB-89H12.4	INO80D	hsa-miR-16-5p
CROCCP2	DMTF1	hsa-miR-103a-3p
ZNRD1-AS1	ZCCHC14	hsa-miR-93-5p
CTB-89H12.4	CCNT2	hsa-miR-16-5p
MCM3AP-AS1	INPPL1	hsa-miR-205-5p
RP11-60I3.5	RPL31	hsa-miR-16-5p
LINC00657	PHIP	hsa-miR-155-5p
RP5-1085F17.3	AGER	hsa-miR-10a-5p
SNHG7	RPL26	hsa-miR-342-3p
SNHG7	RPL26	hsa-miR-193b-3p
TMPO-AS1	H2AFX	hsa-miR-320a
LINC00680	RPL7L1	hsa-miR-186-5p
TP73-AS1	PARP1	hsa-miR-193b-3p
AC005537.2	OSGEPL1	hsa-miR-15a-5p
XIST	PNN	hsa-miR-15a-5p
LINC00665	GPN1	hsa-let-7a-5p
LINC00665	GPN1	hsa-miR-98-5p
RP11-106M3.2	SLC25A42	hsa-miR-375
NEAT1	FGD2	hsa-miR-335-5p
MALAT1	PTGS2	hsa-miR-181a-5p
MALAT1	PTGS2	hsa-miR-101-3p
MALAT1	PTGS2	hsa-miR-26b-5p
TP73-AS1	DPY19L3	hsa-miR-27a-3p
AC092835.2	ZNF426	hsa-miR-181a-5p
FGD5-AS1	CTNNAL1	hsa-miR-320a
PCBP1-AS1	KHDRBS1	hsa-miR-34a-5p
HCG18	SMARCAD1	hsa-miR-320a
RP11-218M22.1	NECAP1	hsa-miR-16-5p
AC093627.10	SELENBP1	hsa-miR-92a-3p
TP73-AS1	ZNF689	hsa-miR-326
AC009948.5	CDC5L	hsa-miR-505-3p
RASAL2-AS1	AXIN2	hsa-miR-16-5p
AC096772.6	RHBDD1	hsa-miR-33a-5p
AC000120.7	REV1	hsa-miR-21-5p
CTB-89H12.4	ZNF587	hsa-miR-106b-5p
RP11-732M18.3	SNX9	hsa-miR-193b-3p
HCG18	ALDH5A1	hsa-miR-155-5p
BOLA3-AS1	ILF3	hsa-miR-186-5p
AC105760.2	CSNK2A1	hsa-let-7a-5p
RP11-540O11.1	AAAS	hsa-miR-16-5p
RP11-203J24.9	SLC17A2	hsa-miR-335-5p
HCG18	PFDN6	hsa-miR-320a
NEAT1	PRSS53	hsa-miR-335-5p
RP11-543D5.2	CYP26B1	hsa-miR-16-5p
IQCH-AS1	FAM214A	hsa-miR-15b-5p
MCM3AP-AS1	ZCCHC14	hsa-miR-24-3p
RP11-384K6.6	CCNT2	hsa-miR-22-3p
MALAT1	ARID4B	hsa-miR-93-5p
AC009299.3	CDH2	hsa-miR-194-5p
C1RL-AS1	MLL2	hsa-miR-15b-5p
RP4-798A10.2	DDX17	hsa-miR-155-5p
RP11-106M3.2	CCNL1	hsa-miR-199a-5p
RP11-464F9.1	TIA1	hsa-miR-15a-5p
NEAT1	RASA2	hsa-miR-335-5p
SNHG1	TUT1	hsa-miR-503-5p
NUTM2A-AS1	BTRC	hsa-miR-15a-5p
NUTM2A-AS1	BTRC	hsa-miR-16-5p
TP73-AS1	HNRNPU	hsa-miR-27b-3p
TP73-AS1	EHMT2	hsa-miR-27b-3p
LINC00665	HNRNPC	hsa-miR-186-5p
LINC00665	HNRNPC	hsa-miR-98-5p
NEAT1	ALDH8A1	hsa-miR-335-5p
LINC00240	CUTA	hsa-miR-155-5p
RP3-508I15.9	RBFOX2	hsa-miR-32-5p
RP11-277P12.20	CALCB	hsa-miR-98-5p
TP73-AS1	ATP13A2	hsa-miR-193b-3p
RP11-477D19.2	LUC7L	hsa-miR-16-5p
TP73-AS1	MSH6	hsa-miR-193b-3p
TMEM161B-AS1	RP11-428C6.1.1	hsa-miR-335-5p
TP73-AS1	STX16	hsa-miR-193b-3p
HCP5	IRF1	hsa-miR-93-5p
DLEU2	KIF11	hsa-miR-30a-5p
RP11-120D5.1	KIF2C	hsa-miR-34a-5p
TMPO-AS1	PTTG1	hsa-miR-320a
RP4-798A10.2	SECISBP2	hsa-miR-155-5p
MALAT1	YTHDC2	hsa-miR-96-5p
MCM3AP-AS1	PNISR	hsa-miR-424-5p
AC074117.10	RASAL2	hsa-miR-98-5p
LINC00680	AMD1	hsa-miR-186-5p
AC000120.7	TNRC6B	hsa-miR-222-3p
LINC00339	CDC42	hsa-miR-195-5p
TP73-AS1	PTPN11	hsa-miR-193b-3p
AC112229.7	PRPF40A	hsa-miR-34a-5p
RP11-120D5.1	MKI67	hsa-miR-34a-5p
AC000120.7	SPG11	hsa-miR-21-5p
TP73-AS1	MYBBP1A	hsa-miR-193b-3p
CTB-89H12.4	DCTN4	hsa-miR-93-5p
TP73-AS1	PRR14L	hsa-miR-27a-3p
TP73-AS1	STAU1	hsa-miR-27a-3p
AC000120.7	INPP4A	hsa-miR-23b-3p
AC105760.2	FAM171A2	hsa-let-7a-5p
ENTPD1-AS1	SP4	hsa-miR-27a-3p
RP5-1180C10.2	DIDO1	hsa-miR-181b-5p
TP73-AS1	TSC1	hsa-miR-193b-3p
LINC00680	MMS22L	hsa-miR-320a
AC096772.6	GATAD2B	hsa-miR-590-3p
RP11-29G8.3	LATS2	hsa-miR-93-5p
CROCCP2	PPP1R12C	hsa-miR-103a-3p
MCM3AP-AS1	ZNF417	hsa-miR-425-5p
RP5-1180C10.2	ZXDC	hsa-miR-181b-5p
HCG18	ABHD16A	hsa-miR-320a
AC000120.7	PRPF39	hsa-miR-21-5p
RP11-553L6.5	ZNF33A	hsa-miR-18a-5p
AC074117.10	SMARCC1	hsa-miR-98-5p
RP11-458D21.1	TAOK1	hsa-miR-142-3p
AC074117.10	IGF2BP2	hsa-miR-98-5p
RP11-120D5.1	NCAPG	hsa-miR-34a-5p
AC000120.7	BPTF	hsa-miR-222-3p
RP11-60I3.5	SLC35A1	hsa-miR-15a-5p
RP11-60I3.5	SLC35A1	hsa-miR-16-5p
MCM3AP-AS1	STX16	hsa-miR-24-3p
LINC00657	UTP14C	hsa-miR-155-5p
RP11-396C23.2	GLRX2	hsa-miR-26b-5p
MALAT1	ATXN7	hsa-miR-17-5p
MALAT1	ATXN7	hsa-miR-92a-3p
FGD5-AS1	RBL2	hsa-miR-17-5p
FGD5-AS1	RBL2	hsa-miR-20a-5p
MCM3AP-AS1	PDPK1	hsa-miR-24-3p
RP11-234O6.2	C22orf29	hsa-miR-92a-3p
LINC00657	FAM98B	hsa-miR-155-5p
TBX5-AS1	ITGA5	hsa-miR-92a-3p
RP11-120D5.1	LBR	hsa-miR-27a-3p
LINC00338	STX16	hsa-miR-93-5p
FGD5-AS1	ARHGAP12	hsa-miR-142-3p
AC092835.2	ZNF562	hsa-miR-181a-5p
CTD-3185P2.1	DUT	hsa-miR-34a-5p
AC007682.1	VSIG1	hsa-miR-142-3p
CTB-89H12.4	APC	hsa-miR-106b-5p
RP11-477D19.2	RRP15	hsa-miR-16-5p
FGD5-AS1	SP3	hsa-miR-223-3p
MALAT1	DNAJC2	hsa-miR-30a-5p
PSMD6-AS2	FAM160A2	hsa-miR-181a-5p
RP11-429J17.2	PDZD2	hsa-miR-335-5p
NEAT1	CYTH1	hsa-miR-335-5p
MALAT1	VEGFA	hsa-miR-140-5p
MALAT1	VEGFA	hsa-miR-17-5p
MALAT1	VEGFA	hsa-miR-93-5p
MALAT1	VEGFA	hsa-miR-200c-3p
MALAT1	VEGFA	hsa-miR-200b-3p
MALAT1	VEGFA	hsa-miR-20b-5p
MALAT1	VEGFA	hsa-miR-205-5p
MALAT1	VEGFA	hsa-miR-106b-5p
MALAT1	VEGFA	hsa-miR-20a-5p
MALAT1	VEGFA	hsa-miR-106a-5p
MALAT1	VEGFA	hsa-miR-503-5p
RP11-120D5.1	FEN1	hsa-miR-34a-5p
AC000120.7	DOCK5	hsa-miR-21-5p
AC000120.7	DOCK5	hsa-miR-222-3p
LINC00680	PTP4A1	hsa-miR-186-5p
HCG18	GCLC	hsa-miR-155-5p
RP11-464F9.1	CHUK	hsa-miR-15a-5p
EPB41L4A-AS1	RPS3	hsa-miR-15b-5p
EPB41L4A-AS1	RPS3	hsa-miR-16-5p
NEAT1	CFB	hsa-miR-335-5p
TP73-AS1	CEP192	hsa-miR-27b-3p
CTB-89H12.4	C11orf61	hsa-miR-30e-5p
NEAT1	CALML6	hsa-miR-335-5p
HCG18	MUT	hsa-miR-155-5p
LINC00657	ARID4B	hsa-miR-93-5p
MALAT1	ATRX	hsa-miR-30a-5p
RP11-477D19.2	RBM39	hsa-miR-221-3p
RP4-694B14.5	RBM39	hsa-miR-22-3p
RP11-732M18.3	SPEN	hsa-miR-193b-3p
RP11-477D19.2	HACE1	hsa-miR-15a-5p
TP73-AS1	HNRNPM	hsa-miR-193b-3p
HCG18	RBM12	hsa-miR-34a-5p
RP11-203J24.9	ATG16L2	hsa-miR-335-5p
RP4-798A10.2	PCNT	hsa-miR-155-5p
RP5-1180C10.2	SMG1	hsa-miR-181a-5p
RP4-798A10.2	ZNF236	hsa-miR-155-5p
AC096772.6	COPS7B	hsa-miR-30b-5p
LINC00665	HNRNPL	hsa-miR-186-5p
LINC00638	SCARB1	hsa-miR-185-5p
RP11-203J24.9	CALML6	hsa-miR-335-5p
FGD5-AS1	HAUS2	hsa-miR-20a-5p
BCDIN3D-AS1	ZNF33A	hsa-miR-18a-5p
NEAT1	YTHDC2	hsa-miR-505-3p
ENTPD1-AS1	DNAJC27	hsa-miR-27a-3p
RP11-732M18.3	HNRNPM	hsa-miR-193b-3p
MCM3AP-AS1	NCOA6	hsa-miR-224-5p
MCM3AP-AS1	NCOA6	hsa-miR-24-3p
TMPO-AS1	TOE1	hsa-miR-320a
SNHG7	HNRNPA1	hsa-miR-186-5p
TP73-AS1	BAG6	hsa-miR-193b-3p
AC011893.3	LIMA1	hsa-miR-16-5p
AD000090.2	AKT2	hsa-miR-708-5p
TRAF3IP2-AS1	ACVR2B	hsa-miR-141-3p
DLEU2	INTS6	hsa-miR-30a-5p
HCG18	UBTD2	hsa-miR-155-5p
CTD-2555O16.2	PKD2	hsa-miR-26b-5p
RP11-77H9.2	MBD6	hsa-miR-24-3p
DLX6-AS1	UBA2	hsa-miR-26a-5p
TP73-AS1	HNRNPA2B1	hsa-miR-27b-3p
AC074117.10	CCNJ	hsa-miR-98-5p
RP4-798A10.2	NAA25	hsa-miR-155-5p
LINC00473	DMD	hsa-miR-16-5p
RP11-203J24.9	FGD2	hsa-miR-335-5p
TMPO-AS1	MMS22L	hsa-miR-320a
AC011893.3	SLC2A3	hsa-miR-195-5p
NEAT1	ZFC3H1	hsa-miR-342-3p
NEAT1	SLC17A2	hsa-miR-335-5p
LINC00205	MCM3AP	hsa-miR-26a-5p
TRAF3IP2-AS1	SFPQ	hsa-miR-141-3p
BX322557.10	NFATC2	hsa-miR-184
RP11-175O19.4	PRPF40A	hsa-miR-30a-5p
AC011893.3	EML4	hsa-miR-16-5p
CTB-89H12.4	VEGFA	hsa-miR-93-5p
CTB-89H12.4	VEGFA	hsa-miR-107
CTB-89H12.4	VEGFA	hsa-miR-424-5p
CTB-89H12.4	VEGFA	hsa-miR-205-5p
CTB-89H12.4	VEGFA	hsa-miR-106b-5p
CTB-89H12.4	VEGFA	hsa-miR-15a-5p
CTB-89H12.4	VEGFA	hsa-miR-15b-5p
RP5-890O3.9	SFPQ	hsa-miR-141-3p
TP73-AS1	IGF1R	hsa-miR-194-5p
RP11-384K6.6	ALMS1	hsa-miR-22-3p
AC097662.2	C5orf24	hsa-miR-142-3p
NEAT1	FCHSD1	hsa-miR-335-5p
ENTPD1-AS1	FAM21C	hsa-miR-27a-3p
NEAT1	ATHL1	hsa-miR-335-5p
RP11-169K16.9	KIAA2013	hsa-miR-16-5p
TP73-AS1	GOSR1	hsa-miR-193b-3p
PSMD6-AS2	SMG1	hsa-miR-181a-5p
RP11-384K6.6	NUP214	hsa-miR-22-3p
XIST	CCNL1	hsa-miR-18a-5p
GAS5	TOMM20	hsa-miR-221-3p
GS1-251I9.4	RAB2A	hsa-miR-155-5p
MAPKAPK5-AS1	ARL16	hsa-miR-185-5p
RP11-429J17.2	PRSS53	hsa-miR-335-5p
RP11-758M4.4	ADH5	hsa-miR-155-5p
RP11-60I3.5	SNRPB2	hsa-miR-16-5p
RP11-396C23.2	FAM3A	hsa-miR-26b-5p
AC000120.7	PRICKLE4	hsa-miR-222-3p
RP11-457M11.2	BAZ1A	hsa-miR-98-5p
RP11-203J24.9	VILL	hsa-miR-335-5p
AC025335.1	PFAS	hsa-miR-125a-3p
RP5-1180C10.2	DDX11	hsa-miR-181a-5p
MALAT1	OGT	hsa-miR-26a-5p
RP11-429J17.2	PLXNA3	hsa-miR-335-5p
PCBP1-AS1	POU2F1	hsa-miR-34a-5p
MALAT1	HEATR8	hsa-miR-142-3p
LINC00662	RPL27A	hsa-miR-15b-5p
LINC00662	RPL27A	hsa-miR-16-5p
CROCCP2	ATG14	hsa-miR-103a-3p
RP11-477D19.2	PAN2	hsa-miR-222-3p
HCG18	MTMR4	hsa-miR-193b-3p
LINC00094	ZBTB5	hsa-miR-193b-3p
RP11-350F4.2	METTL21A	hsa-miR-186-5p
RP11-429J17.2	SYVN1	hsa-miR-335-5p
SNHG14	UBR1	hsa-miR-92a-3p
RP11-429J17.2	TUBGCP6	hsa-miR-335-5p
AC074117.10	BTBD3	hsa-miR-98-5p
RP11-350F4.2	CSNK2A1	hsa-miR-186-5p
CTC-228N24.3	LARS	hsa-miR-21-5p
GAS5	EEF1A1	hsa-miR-221-3p
TP73-AS1	BTRC	hsa-miR-193b-3p
PCBP1-AS1	SPTBN1	hsa-miR-34a-5p
NUTM2A-AS1	RRP12	hsa-miR-16-5p
AC009948.5	NFE2L2	hsa-miR-144-3p
XIST	TNFAIP2	hsa-miR-30a-5p
AC000120.7	PPFIA4	hsa-miR-21-5p
TP73-AS1	SLC7A6	hsa-miR-193b-3p
RP11-457M11.2	NME4	hsa-let-7a-5p
RP11-457M11.2	NME4	hsa-miR-98-5p
CTB-89H12.4	C5orf41	hsa-miR-93-5p
CTB-89H12.4	C5orf41	hsa-miR-421
LINC00665	E2F6	hsa-miR-98-5p
CTB-89H12.4	MRPS25	hsa-miR-16-5p
ebln3	KIAA0494	hsa-miR-93-5p
ebln3	KIAA0494	hsa-miR-106b-5p
AC000120.7	PAN3	hsa-miR-21-5p
LINC00657	FOXO3	hsa-miR-615-3p
LINC00657	FOXO3	hsa-miR-155-5p
LINC00657	FOXO3	hsa-miR-182-5p
BCDIN3D-AS1	CREBL2	hsa-miR-18a-5p
TP73-AS1	EP300	hsa-miR-193b-3p
C1RL-AS1	TGOLN2	hsa-miR-15b-5p
TBX5-AS1	MYO1D	hsa-miR-92a-3p
RP4-717I23.3	DNAJC27	hsa-miR-27a-3p
RP11-120D5.1	NUSAP1	hsa-miR-34a-5p
MIAT	COL4A2	hsa-miR-29c-3p
NEAT1	FAM63B	hsa-miR-335-5p
RP11-732M18.3	HERC1	hsa-miR-193b-3p
CTD-2540L5.5	CASP14	hsa-miR-335-5p
RP11-477D19.2	AAAS	hsa-miR-16-5p
DLEU2	SUCLA2	hsa-miR-30a-5p
RP11-61A14.2	FAM192A	hsa-miR-186-5p
RP11-732M18.3	KIF1B	hsa-miR-193b-3p
TP73-AS1	DHX30	hsa-miR-193b-3p
TP73-AS1	CDK6	hsa-miR-193b-3p
AC009948.5	TUBB	hsa-miR-505-3p
PCBP1-AS1	CDAN1	hsa-miR-34a-5p
ZNRD1-AS1	RBM4B	hsa-miR-424-5p
LINC00319	KLF11	hsa-miR-141-3p
MCM3AP-AS1	RUFY2	hsa-miR-425-5p
RP11-29G8.3	FBXL3	hsa-miR-93-5p
MAPKAPK5-AS1	ATP5G2	hsa-miR-185-5p
GS1-124K5.11	SMURF1	hsa-miR-424-5p
LINC00657	CTNNBL1	hsa-miR-155-5p
MCM3AP-AS1	BRD8	hsa-miR-24-3p
BX322557.10	TOB2	hsa-miR-302a-3p
AC000120.7	SON	hsa-miR-222-3p
RP11-732M18.3	POLE	hsa-miR-193b-3p
RP11-458D21.1	ZNF236	hsa-miR-142-3p
RP11-732M18.3	UBR1	hsa-miR-193b-3p
AC000120.7	MCM3AP	hsa-miR-222-3p
AC000120.7	EIF4G3	hsa-miR-221-3p
RP11-758M4.4	SPATS2	hsa-miR-590-3p
NEAT1	PNN	hsa-miR-590-3p
RP11-175O19.4	ATRX	hsa-miR-30a-5p
MCM3AP-AS1	BAZ2A	hsa-miR-425-5p
PCBP1-AS1	GFPT1	hsa-miR-34a-5p
TP73-AS1	KHDRBS1	hsa-miR-27b-3p
FGD5-AS1	NUDT21	hsa-miR-320a
LINC00240	BCL7C	hsa-miR-155-5p
RP11-73K9.2	NAA15	hsa-miR-590-3p
LINC00680	KIAA1826	hsa-miR-186-5p
DNAJC3-AS1	MBTD1	hsa-miR-27a-3p
AC000120.7	PTPN14	hsa-miR-21-5p
AC084018.1	HNRNPH1	hsa-miR-30d-5p
AC000120.7	APAF1	hsa-miR-21-5p
TP73-AS1	ACVR2B	hsa-miR-141-3p
SNHG1	CCDC14	hsa-miR-21-5p
RP11-477D19.2	POGZ	hsa-miR-221-3p
PCBP1-AS1	FXR1	hsa-miR-34a-5p
RP11-80H5.7	ZNF638	hsa-miR-27a-3p
RP11-203J24.9	ABCA7	hsa-miR-335-5p
AC074117.10	TBC1D4	hsa-miR-98-5p
ENTPD1-AS1	MLL2	hsa-miR-27a-3p
TP73-AS1	MEPCE	hsa-miR-193b-3p
AC000120.7	RASA1	hsa-miR-21-5p
RP11-120D5.1	RBM12	hsa-miR-34a-5p
GS1-124K5.11	ANKHD1	hsa-miR-424-5p
HCG18	RHOT1	hsa-miR-15a-5p
SNHG1	SRSF11	hsa-miR-376a-3p
SNHG1	SRSF11	hsa-miR-21-5p
AC000120.7	PCNT	hsa-miR-222-3p
AC011893.3	TGFBI	hsa-miR-16-5p
TP53TG1	C19orf43	hsa-miR-33a-5p
LINC00338	TUT1	hsa-miR-342-3p
LINC00338	TUT1	hsa-miR-93-5p
RP11-77H9.2	RHOT2	hsa-miR-24-3p
LINC00472	ZNF226	hsa-miR-373-3p
AC000120.7	LUC7L2	hsa-miR-222-3p
AC074117.10	KDM6B	hsa-let-7a-5p
BOLA3-AS1	GRIK5	hsa-miR-186-5p
NEAT1	UBE2G2	hsa-miR-125a-5p
AC000120.7	SKIV2L	hsa-miR-222-3p
RP11-732M18.3	CRAMP1L	hsa-miR-193b-3p
CTB-89H12.4	HELZ	hsa-miR-103a-3p
TRAF3IP2-AS1	SNRNP48	hsa-miR-320a
TP73-AS1	TSR1	hsa-miR-27b-3p
AC000120.7	GCN1L1	hsa-miR-221-3p
AC000120.7	GCN1L1	hsa-miR-222-3p
HCG18	CENPQ	hsa-miR-193b-3p
ZNRD1-AS1	OTUD4	hsa-miR-93-5p
RP11-175O19.4	BMS1	hsa-miR-30a-5p
RP5-1180C10.2	ANKHD1	hsa-miR-424-5p
MCM3AP-AS1	RPRD2	hsa-miR-24-3p
AC105760.2	2015-09-02	hsa-miR-106a-5p
CROCCP2	SETD1B	hsa-miR-103a-3p
TP73-AS1	SSRP1	hsa-miR-193b-3p
HCG18	EXOC2	hsa-miR-30d-5p
RP11-106M3.2	SCLY	hsa-miR-375
ZNRD1-AS1	ASB1	hsa-miR-93-5p
FGD5-AS1	C5orf24	hsa-miR-142-3p
FGD5-AS1	C5orf24	hsa-miR-22-3p
BOLA3-AS1	DARS2	hsa-miR-186-5p
CTB-89H12.4	NBEAL2	hsa-miR-93-5p
SNHG1	MDM4	hsa-miR-21-5p
TP73-AS1	BRCA1	hsa-miR-193b-3p
HCG18	MATR3	hsa-miR-185-5p
HCG18	MATR3	hsa-miR-155-5p
RP11-80H5.7	POGZ	hsa-miR-27b-3p
TP73-AS1	LSM14B	hsa-miR-193a-3p
RP11-435O5.2	API5	hsa-miR-224-5p
CTD-2555O16.2	TBC1D2B	hsa-miR-26b-5p
AC000120.7	MPDZ	hsa-miR-21-5p
LINC00665	SUPT16H	hsa-miR-186-5p
RP11-425I13.3	TSPYL4	hsa-miR-186-5p
RP11-732M18.3	SPTBN1	hsa-miR-193b-3p
SNHG7	RPS8	hsa-miR-181a-5p
RP11-732M18.3	USP24	hsa-miR-193b-3p
RP11-46A10.5	RBM39	hsa-miR-22-3p
RP11-384K6.6	SP1	hsa-miR-22-3p
MALAT1	ZFC3H1	hsa-miR-32-5p
AC000120.7	BAZ2A	hsa-miR-23a-3p
RP11-169K16.9	MARCKSL1	hsa-miR-708-5p
RP11-730K11.1	AZU1	hsa-miR-34a-5p
TP73-AS1	AFF4	hsa-miR-27a-3p
AC000120.7	SF1	hsa-miR-221-3p
TMEM161B-AS1	ALDH8A1	hsa-miR-335-5p
HCG18	C6orf125	hsa-miR-320a
AC074117.10	PRRC2C	hsa-miR-98-5p
LINC00094	LCA5	hsa-miR-10a-5p
RP11-732M18.3	ASH1L	hsa-miR-193b-3p
HCG18	MCM3	hsa-miR-34a-5p
HCG18	MCM3	hsa-miR-193b-3p
RP11-175O19.4	MYH10	hsa-miR-26a-5p
AC000120.7	POLE	hsa-miR-222-3p
RP11-77H9.2	SRRT	hsa-miR-24-3p
AC000120.7	CNOT1	hsa-miR-221-3p
AC000120.7	CNOT1	hsa-miR-23a-3p
MALAT1	GOLGA8B	hsa-miR-32-5p
AD000090.2	ZNF45	hsa-miR-27b-3p
CTB-89H12.4	PHIP	hsa-miR-16-5p
RP5-1180C10.2	ZNF594	hsa-miR-181a-5p
CTB-89H12.4	HARS2	hsa-miR-16-5p
LINC00680	RNF2	hsa-miR-186-5p
RP11-553L6.5	RICTOR	hsa-miR-18a-5p
MALAT1	RBM39	hsa-miR-26a-5p
TP73-AS1	SENP1	hsa-miR-193b-3p
TRAF3IP2-AS1	TMPO	hsa-miR-320a
LINC00680	BBS10	hsa-miR-186-5p
MCM3AP-AS1	MDC1	hsa-miR-24-3p
AC074117.10	ZNF74	hsa-miR-98-5p
RP11-350F4.2	ZNF638	hsa-miR-27a-3p
TP73-AS1	GCC2	hsa-miR-193b-3p
MCM3AP-AS1	GSK3B	hsa-miR-425-5p
EPB41L4A-AS1	TIMM9	hsa-miR-30a-5p
RP11-732M18.3	PRPF40B	hsa-miR-193b-3p
LINC00116	MRPL13	hsa-miR-20a-5p
HCG18	SENP3	hsa-miR-320a
RP11-54O7.1	NCKAP5L	hsa-miR-16-5p
TP73-AS1	NUP214	hsa-miR-193b-3p
AC092835.2	ZNF594	hsa-miR-181a-5p
KB-431C1.4	CCDC47	hsa-miR-196a-5p
RP11-477D19.2	MDN1	hsa-miR-222-3p
GAS5	PCBP2	hsa-miR-222-3p
TP73-AS1	SUV420H1	hsa-miR-27a-3p
RP11-429J17.2	CPT1B	hsa-miR-335-5p
TP73-AS1	MBTPS1	hsa-miR-193b-3p
NUTM2A-AS1	ALDH18A1	hsa-miR-16-5p
TP73-AS1	PRPF8	hsa-miR-193b-3p
TP73-AS1	PRPF8	hsa-miR-27b-3p
DLEU2	POLQ	hsa-miR-30c-5p
SETD5-AS1	RBM39	hsa-miR-26a-5p
BX322557.10	NIN	hsa-miR-373-3p
RP11-120D5.1	FANCA	hsa-miR-34a-5p
RP11-54O7.1	HMGA2	hsa-miR-34c-5p
RP11-54O7.1	HMGA2	hsa-miR-34a-5p
SNHG1	CUZD1	hsa-miR-503-5p
HCG18	TJAP1	hsa-miR-320a
TP73-AS1	MAZ	hsa-miR-193b-3p
TP73-AS1	MAZ	hsa-miR-326
TP73-AS1	MBTD1	hsa-miR-27a-3p
LINC00680	PPIL4	hsa-miR-320a
CTB-89H12.4	ZNF264	hsa-miR-93-5p
FGD5-AS1	SNX6	hsa-miR-15a-5p
RP11-732M18.3	DHX37	hsa-miR-193b-3p
LINC00094	NAT8L	hsa-miR-193b-3p
RP11-77H9.2	CLCN7	hsa-miR-125a-5p
LINC00338	C1orf63	hsa-miR-93-5p
CCAT1	NKD1	hsa-miR-24-3p
RP4-717I23.3	SFI1	hsa-miR-27a-3p
RP11-492E3.2	G3BP2	hsa-miR-26b-5p
TP73-AS1	REPS1	hsa-miR-193b-3p
AC000120.7	AMMECR1L	hsa-miR-221-3p
AC074117.10	SERTAD2	hsa-miR-98-5p
AC000120.7	MYH10	hsa-miR-23a-3p
MEG8	RIMS3	hsa-miR-16-5p
AC092835.2	TGIF2	hsa-miR-181a-5p
RP11-477D19.2	SRRM2	hsa-miR-222-3p
LINC00473	ZNF559	hsa-miR-15a-5p
LINC00680	POLR2D	hsa-miR-186-5p
AC000120.7	KLF12	hsa-miR-23a-3p
CTB-89H12.4	APBB2	hsa-miR-93-5p
CTB-89H12.4	APBB2	hsa-miR-424-5p
CTC-228N24.3	MATR3	hsa-miR-24-3p
AC000120.7	ALMS1	hsa-miR-21-5p
RP11-350F4.2	KHDRBS1	hsa-miR-27b-3p
RP11-16E12.2	PRDM1	hsa-miR-30a-5p
LINC00680	ZNF318	hsa-miR-320a
RP11-477D19.2	SUPT3H	hsa-miR-15b-5p
LINC00657	YTHDC1	hsa-miR-93-5p
LINC00657	STX16	hsa-miR-93-5p
LINC00662	RPS21	hsa-miR-186-5p
NEAT1	IGIP	hsa-miR-335-5p
TRAF3IP2-AS1	CBX5	hsa-miR-320a
RP11-379K17.4	KDR	hsa-miR-200b-3p
RP11-429J17.2	GOLGA8B	hsa-miR-335-5p
FGD5-AS1	MCFD2	hsa-miR-142-3p
AC012146.7	MORF4L1	hsa-miR-29c-3p
RP11-732M18.3	SLC7A6	hsa-miR-193b-3p
MALAT1	CHD1	hsa-miR-30a-5p
CTB-89H12.4	LUC7L	hsa-miR-16-5p
HCG18	PTCD3	hsa-miR-34a-5p
MALAT1	RUFY2	hsa-miR-425-5p
AC005562.1	PPPDE1	hsa-miR-497-5p
RP11-54O7.1	CYP26B1	hsa-miR-16-5p
AC074117.10	MIB1	hsa-let-7a-5p
RP4-798A10.2	ZNF493	hsa-miR-155-5p
KB-431C1.4	NUMB	hsa-miR-335-5p
RP11-732M18.3	CTDSP2	hsa-miR-193b-3p
AC000120.7	ATXN1	hsa-miR-221-3p
ebln3	MAP3K2	hsa-miR-520b
DNAJC3-AS1	ATP7B	hsa-miR-27b-3p
DNAJC3-AS1	ATP7B	hsa-miR-27a-3p
TP73-AS1	DNMT3A	hsa-miR-194-5p
TP73-AS1	DNMT3A	hsa-miR-193b-3p
CTB-89H12.4	NOTCH4	hsa-miR-181c-5p
RP1-20N2.6	PNN	hsa-miR-23b-3p
CTB-89H12.4	HARS	hsa-miR-342-3p
CTB-89H12.4	HARS	hsa-miR-93-5p
CTB-89H12.4	HARS	hsa-miR-16-5p
LINC00338	INO80D	hsa-miR-342-3p
SNHG1	NPM3	hsa-miR-590-3p
MIAT	NID1	hsa-miR-29b-3p
AC096772.6	SOX4	hsa-miR-30b-5p
RP11-477D19.2	HECTD2	hsa-miR-221-3p
TMEM161B-AS1	SLC6A16	hsa-miR-335-5p
AC000120.7	CDK6	hsa-miR-21-5p
RP11-77H9.2	HK2	hsa-miR-125a-5p
CTA-445C9.14	PRR14L	hsa-miR-27a-3p
TMPO-AS1	COMMD4	hsa-miR-320a
LINC00657	RICTOR	hsa-miR-155-5p
AC000120.7	SKI	hsa-miR-221-3p
AC000120.7	TUB	hsa-miR-221-3p
TBX5-AS1	TANC2	hsa-miR-92a-3p
FGD5-AS1	BCL2L11	hsa-miR-195-5p
RP11-872J21.3	MPV17	hsa-miR-23b-3p
LINC00086	TSC2	hsa-miR-296-3p
TP73-AS1	FAM212B	hsa-miR-193b-3p
RP11-732M18.3	DENND4B	hsa-miR-193b-3p
MALAT1	ANKHD1	hsa-miR-185-5p
LINC00680	BYSL	hsa-miR-320a
AC105760.2	TTLL4	hsa-miR-98-5p
RP11-175O19.4	C10orf137	hsa-miR-30d-5p
RP11-120D5.1	ARL6IP1	hsa-miR-27a-3p
MCM3AP-AS1	VPS39	hsa-miR-425-5p
RP1-39G22.7	TSR1	hsa-miR-27b-3p
CTB-89H12.4	ATG14	hsa-miR-16-5p
CTB-89H12.4	ATG14	hsa-miR-103a-3p
CTB-89H12.4	FEM1C	hsa-miR-93-5p
CTB-89H12.4	FEM1C	hsa-miR-103a-3p
FGD5-AS1	WAC	hsa-miR-17-5p
FGD5-AS1	WAC	hsa-miR-20a-5p
RP11-80H5.7	SP4	hsa-miR-27a-3p
DLX6-AS1	ALX1	hsa-miR-26b-5p
HCG18	GLO1	hsa-miR-193b-3p
SNHG1	RPS8	hsa-miR-181a-5p
SETD5-AS1	SETD2	hsa-miR-26a-5p
TMPO-AS1	ANP32A	hsa-miR-320a
RP11-732M18.3	PRRC2A	hsa-miR-193b-3p
NEAT1	ZNF251	hsa-miR-335-5p
CTB-89H12.4	UBR5	hsa-miR-93-5p
TP73-AS1	POLQ	hsa-miR-193b-3p
SNHG1	RPS5	hsa-miR-503-5p
TP73-AS1	ZC3H7B	hsa-miR-193b-3p
RP11-540O11.1	ATXN7L3	hsa-miR-16-5p
MCM3AP-AS1	TMEM194A	hsa-miR-24-3p
AC074117.10	MCM3AP	hsa-let-7a-5p
TP73-AS1	SMO	hsa-miR-326
AC000120.7	BTBD7	hsa-miR-21-5p
NEAT1	SFI1	hsa-miR-103a-3p
AC084018.1	SRSF9	hsa-miR-30d-5p
LINC00338	DDX5	hsa-miR-93-5p
LINC00680	ARL5B	hsa-miR-186-5p
LINC00680	LBR	hsa-miR-186-5p
TP73-AS1	ESPL1	hsa-miR-193b-3p
TRAF3IP2-AS1	SENP3	hsa-miR-320a
LINC00680	ZNF432	hsa-miR-320a
MCM3AP-AS1	PER2	hsa-miR-24-3p
KB-431C1.4	TMEM87B	hsa-miR-335-5p
ENTPD1-AS1	ZC3H11A	hsa-miR-27b-3p
RP11-758M4.4	EIF4E2	hsa-miR-155-5p
LINC00665	AMD1	hsa-miR-186-5p
RP11-553L6.5	CSRNP3	hsa-miR-18a-5p
TRAF3IP2-AS1	FAM60A	hsa-miR-320a
ENTPD1-AS1	CCNT1	hsa-miR-27b-3p
MALAT1	MYO5A	hsa-miR-32-5p
RP11-120D5.1	SENP1	hsa-miR-34a-5p
GAS5	ZNF581	hsa-miR-196a-5p
AC074117.10	DHX9	hsa-let-7a-5p
MALAT1	HSD17B3	hsa-miR-181a-5p
RP11-732M18.3	SNRK	hsa-miR-193b-3p
SNHG7	EEF2	hsa-miR-342-3p
RP11-120D5.1	MCM7	hsa-miR-34a-5p
HCG18	SIRT1	hsa-miR-34a-5p
HCG18	SIRT1	hsa-miR-449b-5p
HCG18	SIRT1	hsa-miR-449a
NEAT1	MUC1	hsa-miR-335-5p
PCBP1-AS1	ALS2CR8	hsa-miR-34a-5p
RP11-732M18.3	PTK7	hsa-miR-193b-3p
AC000120.7	FUS	hsa-miR-221-3p
LINC00657	C5orf41	hsa-miR-93-5p
LINC00657	C5orf41	hsa-miR-421
AC000120.7	RNF38	hsa-miR-21-5p
HCG18	CEP170	hsa-miR-34a-5p
TP73-AS1	CENPJ	hsa-miR-193b-3p
RP11-60I3.5	ANAPC13	hsa-miR-16-5p
CTB-89H12.4	RPS6KB1	hsa-miR-103a-3p
HCG18	XPO1	hsa-miR-193b-3p
HCG18	XPO1	hsa-miR-155-5p
LINC00657	ATRX	hsa-miR-615-3p
TP73-AS1	FAM59B	hsa-miR-193b-3p
AC000120.7	LONRF2	hsa-miR-21-5p
ZNRD1-AS1	NBEAL2	hsa-miR-93-5p
AC074117.10	DICER1	hsa-let-7a-5p
MCM3AP-AS1	RBM4B	hsa-miR-424-5p
TMPO-AS1	IGF2BP3	hsa-miR-320a
LINC00657	ZNF217	hsa-miR-93-5p
AC000120.7	AKAP11	hsa-miR-23b-3p
FGD5-AS1	STK4	hsa-miR-373-3p
RP4-717I23.3	INO80D	hsa-miR-27a-3p
TBX5-AS1	TGFBR2	hsa-miR-92a-3p
TP73-AS1	ATXN7L3	hsa-miR-193b-3p
LINC00657	IRF2BP2	hsa-miR-155-5p
NEAT1	AC092117.1	hsa-miR-335-5p
MIAT	COL15A1	hsa-miR-29c-3p
RP11-61A14.2	HNRNPU	hsa-miR-186-5p
MALAT1	CYTH1	hsa-miR-26b-5p
CTA-445C9.14	MBTD1	hsa-miR-27a-3p
XIST	GOLGA8B	hsa-miR-32-5p
TRAF3IP2-AS1	POLR3E	hsa-miR-320a
MALAT1	SNRNP70	hsa-miR-26b-5p
LINC00665	GINS1	hsa-miR-186-5p
RP11-350F4.2	RMND5A	hsa-miR-27a-3p
TRAF3IP2-AS1	SH3BGRL2	hsa-miR-195-5p
AC074117.10	SMARCAD1	hsa-let-7a-5p
LINC00665	WLS	hsa-miR-186-5p
AC074117.10	FAM171A2	hsa-let-7a-5p
HCG18	FAM60A	hsa-miR-30d-5p
HCG18	FAM60A	hsa-miR-320a
HCG18	FAM60A	hsa-miR-193b-3p
AC007682.1	KRTAP4-5	hsa-miR-142-3p
AC000120.7	HIVEP1	hsa-miR-221-3p
MCM3AP-AS1	YOD1	hsa-miR-24-3p
TOB1-AS1	MRPS34	hsa-miR-23a-3p
RP11-732M18.3	EP300	hsa-miR-193b-3p
CTB-89H12.4	PKD2	hsa-miR-93-5p
CTB-89H12.4	PKD2	hsa-miR-106b-5p
AC093323.3	POLE3	hsa-miR-155-5p
LINC00680	PYGO2	hsa-miR-320a
HCG18	TIA1	hsa-miR-15a-5p
AC000120.7	PRR14L	hsa-miR-23b-3p
AC000120.7	GATAD2B	hsa-miR-221-3p
RP11-218M22.1	NOP2	hsa-miR-15a-5p
RP11-120D5.1	RRM2	hsa-miR-34a-5p
SNHG14	BTAF1	hsa-miR-92a-3p
LINC00094	RAPGEF1	hsa-miR-193b-3p
RP11-106M3.2	CCDC88B	hsa-miR-375
RP11-120D5.1	LMNB2	hsa-miR-27a-3p
AC096772.6	OSBPL9	hsa-miR-125a-5p
RP11-77H9.2	UBE2G2	hsa-miR-125a-5p
HCG18	CDC73	hsa-miR-155-5p
CTB-89H12.4	MYCBP2	hsa-miR-15b-5p
RP11-396C23.2	TMEM187	hsa-miR-26b-5p
AC074117.10	ACVR1B	hsa-let-7a-5p
NEAT1	CD160	hsa-miR-335-5p
SNHG7	RPL15	hsa-miR-342-3p
RP4-798A10.2	RAPGEF2	hsa-miR-155-5p
FGD5-AS1	MSH2	hsa-miR-15a-5p
LINC00665	XRN2	hsa-miR-186-5p
RP11-477D19.2	MEX3A	hsa-miR-221-3p
AC000120.7	PBRM1	hsa-miR-21-5p
AC005562.1	CHUK	hsa-miR-195-5p
BX322557.10	PDIK1L	hsa-miR-373-3p
HCG18	KIFC1	hsa-miR-193b-3p
CTA-445C9.14	SFI1	hsa-miR-27a-3p
LINC00680	DEK	hsa-miR-186-5p
MALAT1	LRRFIP1	hsa-miR-149-5p
NEAT1	SYVN1	hsa-miR-335-5p
SNHG14	KLHL3	hsa-miR-92a-3p
FGD5-AS1	PACRGL	hsa-miR-373-3p
RP11-732M18.3	GATAD2B	hsa-miR-193b-3p
RP11-203J24.9	VASH1	hsa-miR-335-5p
AC112229.7	RBM33	hsa-miR-34a-5p
LINC00657	ATP2B1	hsa-miR-615-3p
CTB-89H12.4	CLN8	hsa-miR-93-5p
RASAL2-AS1	ZNRF3	hsa-miR-16-5p
FGD5-AS1	MCM4	hsa-miR-320a
RP11-996F15.2	HNRPDL	hsa-miR-98-5p
NEAT1	PARP10	hsa-miR-335-5p
HCG18	FUBP1	hsa-miR-155-5p
AC074117.10	ESRP2	hsa-miR-98-5p
RP11-396C23.2	CNIH4	hsa-miR-26b-5p
ENTPD1-AS1	PFAS	hsa-miR-27a-3p
CTB-89H12.4	HSPA9	hsa-miR-16-5p
RP11-120D5.1	CKAP5	hsa-miR-34a-5p
RP11-732M18.3	NF1	hsa-miR-193b-3p
RP11-732M18.3	FAM59B	hsa-miR-193b-3p
RP11-350F4.2	CRNKL1	hsa-miR-186-5p
ZFAS1	NPM3	hsa-miR-590-3p
TP73-AS1	MCM8	hsa-miR-193b-3p
RP11-175O19.4	TNPO3	hsa-miR-30a-5p
TP73-AS1	TCEB3	hsa-miR-193b-3p
LINC00665	NEFM	hsa-let-7a-5p
RP5-1085F17.3	KIF3B	hsa-miR-10a-5p
LINC00240	TPRKB	hsa-miR-155-5p
AC000120.7	EWSR1	hsa-miR-23b-3p
CROCCP2	CAMKK2	hsa-miR-103a-3p
RP11-350F4.2	RSRC2	hsa-miR-186-5p
BX322557.10	INPPL1	hsa-miR-184
FGD5-AS1	ASXL2	hsa-miR-15a-5p
RP11-120D5.1	HNRNPA2B1	hsa-miR-27b-3p
TP73-AS1	AC091153.1	hsa-miR-193b-3p
NEAT1	DCST2	hsa-miR-335-5p
MCM3AP-AS1	TAOK1	hsa-miR-425-5p
NUTM2A-AS1	CCNJ	hsa-miR-98-5p
RP11-203J24.9	POLN	hsa-miR-335-5p
FGD5-AS1	NXT2	hsa-miR-320a
RP11-732M18.3	MCCC2	hsa-miR-193b-3p
RP11-350F4.2	ILF3	hsa-miR-186-5p
TP73-AS1	KAT6A	hsa-miR-193b-3p
NEAT1	POLN	hsa-miR-335-5p
NEAT1	FNDC9	hsa-miR-335-5p
LINC00657	EIF3A	hsa-miR-155-5p
TP73-AS1	XPO1	hsa-miR-193b-3p
RP11-218M22.1	JARID2	hsa-miR-155-5p
RP11-218M22.1	JARID2	hsa-miR-16-5p
NEAT1	C17orf57	hsa-miR-335-5p
KIF9-AS1	CABIN1	hsa-miR-15a-5p
HCG18	DNMT3A	hsa-miR-193b-3p
AC074117.10	PREB	hsa-let-7a-5p
HCG18	TROVE2	hsa-miR-155-5p
RP11-384K6.6	HDAC4	hsa-miR-22-3p
RP11-457M11.2	RPS10	hsa-let-7a-5p
AC074117.10	ABCF1	hsa-miR-98-5p
TMPO-AS1	TUBB	hsa-miR-320a
RP11-553L6.5	INO80D	hsa-miR-27a-3p
AC092835.2	TAB2	hsa-miR-181a-5p
RP11-384K6.6	APBB2	hsa-miR-424-5p
RP11-120D5.1	CDC25C	hsa-miR-34a-5p
KB-431C1.4	CD46	hsa-miR-335-5p
AC000120.7	ARIH2	hsa-miR-221-3p
RP11-120D5.1	IGF2BP3	hsa-miR-34a-5p
RP11-350F4.2	LCOR	hsa-miR-27b-3p
RP11-77H9.2	CTDSP2	hsa-miR-24-3p
TP73-AS1	SP1	hsa-miR-27a-3p
AC000120.7	ASXL2	hsa-miR-221-3p
RP11-384K6.6	DNHD1	hsa-miR-22-3p
LINC00665	ZBTB39	hsa-miR-98-5p
LINC00680	SMARCAD1	hsa-miR-320a
AC000120.7	SLC25A36	hsa-miR-222-3p
RP11-61A14.2	C1orf124	hsa-miR-186-5p
CROCCP2	UBN2	hsa-miR-103a-3p
TP73-AS1	RBBP5	hsa-miR-193b-3p
XIST	TRAF1	hsa-miR-98-5p
CTB-89H12.4	ADARB1	hsa-miR-93-5p
RP11-758M4.4	TMTC3	hsa-miR-155-5p
RP11-732M18.3	ARID1A	hsa-miR-193b-3p
AC074117.10	PLAGL2	hsa-miR-98-5p
RP11-477D19.2	STK33	hsa-miR-16-5p
C1RL-AS1	PNISR	hsa-miR-424-5p
AC105760.2	SERTAD2	hsa-miR-98-5p
AC000120.7	SRSF11	hsa-miR-21-5p
RP11-244H3.1	PNISR	hsa-miR-424-5p
RP11-350F4.2	SRSF6	hsa-miR-186-5p
TRAF3IP2-AS1	TCP1	hsa-miR-320a
RP11-429J17.2	SMG1	hsa-miR-335-5p
RP11-732M18.3	PRRC2B	hsa-miR-193b-3p
CTB-89H12.4	EZH1	hsa-miR-93-5p
LINC00657	ZMYND8	hsa-miR-421
MCM3AP-AS1	RANBP2	hsa-miR-708-5p
RP11-732M18.3	ZBTB5	hsa-miR-193b-3p
RP11-477D19.2	ACIN1	hsa-miR-221-3p
NEAT1	CIITA	hsa-miR-335-5p
GS1-124K5.11	PNISR	hsa-miR-424-5p
AC000120.7	TCERG1	hsa-miR-222-3p
CTB-89H12.4	RORA	hsa-miR-106b-5p
HCG18	BCLAF1	hsa-miR-34a-5p
TP73-AS1	CHTF18	hsa-miR-193b-3p
RASAL2-AS1	ZFHX3	hsa-miR-16-5p
LINC00665	C5orf13	hsa-miR-98-5p
BOLA3-AS1	CAD	hsa-miR-186-5p
ZNRD1-AS1	ZBTB3	hsa-miR-93-5p
FGD5-AS1	GDI2	hsa-miR-15a-5p
TP73-AS1	CDK17	hsa-miR-193b-3p
LINC00657	GOLGA8B	hsa-miR-32-5p
RP11-384K6.6	SMG5	hsa-miR-708-5p
RP11-464F9.1	BRWD1	hsa-miR-15a-5p
LINC00240	PEBP1	hsa-miR-155-5p
NEAT1	MS4A14	hsa-miR-335-5p
RP4-798A10.2	NASP	hsa-miR-155-5p
RP11-120D5.1	EML1	hsa-miR-27b-3p
LINC00086	FGFR1	hsa-miR-296-3p
RP11-60I3.5	RPL14	hsa-miR-16-5p
ebln3	AKAP11	hsa-miR-93-5p
ebln3	AKAP11	hsa-miR-106b-5p
RP11-706J10.1	NCAM2	hsa-miR-26b-5p
RP11-477D19.2	CHD4	hsa-miR-15a-5p
LINC00680	GINS1	hsa-miR-186-5p
RP11-60I3.5	DYNLL1	hsa-miR-16-5p
HCG18	EEF1E1	hsa-miR-155-5p
LINC00657	CHD4	hsa-miR-615-3p
CTB-89H12.4	NISCH	hsa-miR-16-5p
TMPO-AS1	CDK4	hsa-miR-320a
RP11-620J15.3	SPATS2	hsa-miR-590-3p
CTB-89H12.4	AKAP11	hsa-miR-93-5p
CTB-89H12.4	AKAP11	hsa-miR-106b-5p
LINC00086	KAT6A	hsa-miR-296-3p
SNHG1	HNRNPH1	hsa-miR-21-5p
AC093323.3	EARS2	hsa-miR-320a
AC000120.7	VPS41	hsa-miR-21-5p
MCM3AP-AS1	PPRC1	hsa-miR-425-5p
LINC00680	SRSF6	hsa-miR-186-5p
MALAT1	LCAT	hsa-miR-26b-5p
RP11-203J24.9	SH2D3C	hsa-miR-335-5p
RP11-350F4.2	AHCTF1	hsa-miR-186-5p
RP11-506M13.3	CACNB2	hsa-miR-16-5p
SDCBP2-AS1	SRGAP3	hsa-miR-214-3p
LINC00338	IRF9	hsa-miR-106b-5p
CTB-89H12.4	DOCK5	hsa-miR-16-5p
RP11-350F4.2	CCAR1	hsa-miR-186-5p
RP11-77H9.2	DIP2A	hsa-miR-125a-5p
RP11-175O19.4	FEM1B	hsa-miR-30d-5p
RP11-175O19.4	FEM1B	hsa-miR-30b-5p
CTB-89H12.4	GCFC1	hsa-miR-421
EPB41L4A-AS1	EEF2	hsa-miR-16-5p
CTB-89H12.4	DDX17	hsa-miR-106b-5p
AC074117.10	TRAF7	hsa-let-7a-5p
FGD5-AS1	ARL6IP6	hsa-miR-142-3p
RP11-543D5.2	BAMBI	hsa-miR-15b-5p
RP11-543D5.2	BAMBI	hsa-miR-16-5p
RP11-61A14.2	IRF2BP2	hsa-miR-186-5p
RP11-120D5.1	DPF1	hsa-miR-27b-3p
MALAT1	BTAF1	hsa-miR-92a-3p
RP11-174G17.2	ENO1	hsa-miR-125a-5p
RP11-732M18.3	RAB35	hsa-miR-193b-3p
LINC00657	PBXIP1	hsa-miR-93-5p
LINC00657	PBXIP1	hsa-miR-296-3p
ebln3	OTUD4	hsa-miR-93-5p
NEAT1	CPEB4	hsa-miR-335-5p
EPB41L4A-AS1	TDRD3	hsa-miR-16-5p
FGD5-AS1	UEVLD	hsa-miR-20a-5p
RP11-477D19.2	PHIP	hsa-miR-16-5p
AC000068.5	CABIN1	hsa-miR-320a
TP73-AS1	UBR1	hsa-miR-193b-3p
NEAT1	RAPGEF3	hsa-miR-335-5p
RP11-732M18.3	MARS	hsa-miR-193b-3p
AC074117.10	PSME4	hsa-miR-98-5p
LINC00657	MLL2	hsa-miR-615-3p
RP11-477D19.2	HNRNPH1	hsa-miR-222-3p
RP11-29G8.3	NR4A1	hsa-miR-93-5p
NEAT1	PARP15	hsa-miR-335-5p
LINC00665	DHX57	hsa-let-7a-5p
LINC00665	DHX57	hsa-miR-98-5p
RP11-477D19.2	QKI	hsa-miR-222-3p
RP4-694B14.5	DNHD1	hsa-miR-22-3p
RP11-218M22.1	PYGB	hsa-miR-16-5p
RASAL2-AS1	ACVR2A	hsa-miR-16-5p
AC105760.2	BTBD3	hsa-miR-98-5p
AC000120.7	PRRC2A	hsa-miR-222-3p
HCP5	SLC10A7	hsa-miR-106b-5p
AC092835.2	INCENP	hsa-miR-181a-5p
RP11-203J24.9	ZER1	hsa-miR-335-5p
HCG18	HACE1	hsa-miR-193b-3p
HCG18	HACE1	hsa-miR-15a-5p
AC000120.7	AARS2	hsa-miR-23b-3p
TP73-AS1	RMND5A	hsa-miR-27a-3p
LINC00680	TJAP1	hsa-miR-320a
MCM3AP-AS1	ARHGAP19	hsa-miR-24-3p
RP11-732M18.3	AC091153.1	hsa-miR-193b-3p
RP11-732M18.3	GOSR1	hsa-miR-193b-3p
RP11-120D5.1	KANSL2	hsa-miR-34a-5p
AC074117.10	CCNF	hsa-miR-98-5p
RP11-80H5.7	DNAJC27	hsa-miR-27a-3p
TP73-AS1	MAPK14	hsa-miR-141-3p
TP73-AS1	PTK7	hsa-miR-193b-3p
TP73-AS1	KIAA0195	hsa-miR-193b-3p
RP11-50E11.3	TUT1	hsa-miR-93-5p
FGD5-AS1	BRMS1L	hsa-miR-142-3p
RP11-464F9.1	CLCC1	hsa-miR-15a-5p
NEAT1	DMTF1	hsa-miR-103a-3p
KB-431C1.4	ZNF251	hsa-miR-335-5p
NEAT1	BTAF1	hsa-miR-505-3p
AC105760.2	GTF3C1	hsa-let-7a-5p
BCDIN3D-AS1	THRA	hsa-miR-18a-5p
RP11-54O7.1	CACNA1C	hsa-miR-34a-5p
PCBP1-AS1	NUPL2	hsa-miR-34a-5p
RP11-384K6.6	FUBP1	hsa-miR-22-3p
SDCBP2-AS1	FAM21C	hsa-miR-27a-3p
ENTPD1-AS1	INO80D	hsa-miR-27a-3p
MEG8	ODC1	hsa-miR-15a-5p
RP11-403I13.4	PNISR	hsa-miR-424-5p
PCBP1-AS1	ACSL6	hsa-miR-34a-5p
MCM3AP-AS1	SMURF1	hsa-miR-424-5p
TP73-AS1	SFI1	hsa-miR-27a-3p
MCM3AP-AS1	APBB2	hsa-miR-424-5p
RP11-203J24.9	TMEM86B	hsa-miR-335-5p
PCBP1-AS1	CHD4	hsa-miR-491-5p
TMPO-AS1	MCRS1	hsa-miR-320a
FGD5-AS1	HSPA8	hsa-miR-320a
LINC00338	ZFC3H1	hsa-miR-342-3p
MEG8	CREB3L2	hsa-miR-16-5p
FGD5-AS1	ZCCHC11	hsa-miR-196a-5p
TP73-AS1	NCAPD2	hsa-miR-193b-3p
KB-431C1.4	TSNARE1	hsa-miR-335-5p
KIF9-AS1	BRWD1	hsa-miR-15a-5p
RP11-203J24.9	FAM102A	hsa-miR-335-5p
LINC00665	NCAPD2	hsa-miR-186-5p
RP11-384K6.6	ZFYVE20	hsa-miR-22-3p
SNHG14	KDM6B	hsa-miR-92a-3p
LINC00094	C11orf63	hsa-miR-10a-5p
ebln3	RECK	hsa-miR-373-3p
RP11-477D19.2	TELO2	hsa-miR-16-5p
LINC00680	TUBB	hsa-miR-320a
LINC00680	TUBB	hsa-miR-186-5p
FGD5-AS1	HACE1	hsa-miR-15a-5p
RP6-206I17.2	NELL1	hsa-miR-16-5p
LINC00680	XRN2	hsa-miR-186-5p
PSMD6-AS2	CBX7	hsa-miR-181b-5p
RP11-477D19.2	PNN	hsa-miR-15a-5p
RP11-477D19.2	ATG14	hsa-miR-16-5p
RP11-477D19.2	TFAP4	hsa-miR-16-5p
AC000120.7	DCAF8	hsa-miR-21-5p
LINC00665	ATP7B	hsa-miR-98-5p
SNHG1	EIF4A2	hsa-miR-21-5p
RP11-61A14.2	DCAF16	hsa-miR-186-5p
RP11-4F5.2	ZC3H12C	hsa-miR-33a-5p
AC003092.1	SLC2A3	hsa-miR-195-5p
AC000120.7	NEK1	hsa-miR-21-5p
ZNRD1-AS1	APBB2	hsa-miR-93-5p
ZNRD1-AS1	APBB2	hsa-miR-424-5p
PCBP1-AS1	RBM33	hsa-miR-34a-5p
TP73-AS1	IPO8	hsa-miR-193b-3p
RP11-120D5.1	E2F1	hsa-miR-34a-5p
RP11-732M18.3	KAT6A	hsa-miR-193b-3p
CTB-89H12.4	CACNB2	hsa-miR-16-5p
LINC00205	PIKFYVE	hsa-miR-26a-5p
TP73-AS1	PHF8	hsa-miR-193b-3p
SNHG1	PNN	hsa-miR-590-3p
NEAT1	HMGXB3	hsa-miR-324-5p
RP11-77H9.2	RRP12	hsa-miR-24-3p
HCP5	HERPUD1	hsa-miR-93-5p
TBX5-AS1	RCN3	hsa-miR-92a-3p
RP11-175O19.4	MSL2	hsa-miR-30d-5p
RP11-175O19.4	MSL2	hsa-miR-30a-5p
MCM3AP-AS1	ANKHD1	hsa-miR-424-5p
RP11-133N21.10	GXYLT1	hsa-miR-33a-5p
AC096772.6	PPP1R9A	hsa-miR-33a-5p
LINC00657	PUM2	hsa-miR-615-3p
RP11-203J24.9	C6orf58	hsa-miR-335-5p
AC000120.7	NCKAP5L	hsa-miR-222-3p
RP11-458D21.1	PCMTD2	hsa-miR-142-3p
CTB-89H12.4	ZSCAN29	hsa-miR-342-3p
TP53TG1	CROT	hsa-miR-33a-5p
TP73-AS1	SEPN1	hsa-miR-193b-3p
RP11-350F4.2	ACVR2A	hsa-miR-186-5p
TP73-AS1	SEC16A	hsa-miR-27a-3p
TP73-AS1	EFTUD2	hsa-miR-193b-3p
KB-1732A1.1	NIN	hsa-miR-93-5p
ebln3	XPO4	hsa-miR-146b-5p
RP11-60I3.5	TMEM126A	hsa-miR-16-5p
SDCBP2-AS1	ATN1	hsa-miR-27b-3p
NEAT1	PDP1	hsa-miR-335-5p
ZNRD1-AS1	PTCH1	hsa-miR-212-3p

## Sheet: stage Ⅳ-related LCeNET
lncRNA	mRNA	miRNA
RP4-798A10.2	OBSCN	hsa-miR-155-5p
CTD-2540L5.5	PAGE2	hsa-miR-335-5p
CTD-2540L5.5	PAGE2B	hsa-miR-335-5p
CTD-2540L5.5	DCAF4L2	hsa-miR-335-5p
CTD-2540L5.5	CFHR2	hsa-miR-335-5p
CTD-2540L5.5	TGIF2LX	hsa-miR-335-5p
HOTTIP	HOXC13	hsa-miR-615-3p
CROCCP2	GIGYF1	hsa-miR-181a-5p
HOTTIP	IGF2BP1	hsa-miR-615-3p
AC000120.7	DMTF1	hsa-miR-21-5p
HOTTIP	CHD5	hsa-miR-615-3p
CTD-2540L5.5	CD177	hsa-miR-335-5p
RP5-1180C10.2	GIGYF1	hsa-miR-181a-5p
HOTTIP	NKX2-5	hsa-miR-615-3p
RP11-169D4.1	PPARG	hsa-miR-138-5p
CTD-2540L5.5	C12orf40	hsa-miR-335-5p
RP11-169D4.1	VIM	hsa-miR-138-5p
AC000120.7	NKTR	hsa-miR-21-5p
TBX5-AS1	ETV6	hsa-miR-92a-3p
CROCCP2	SRRM2	hsa-miR-181b-5p
RP11-496I9.1	CAD	hsa-miR-34a-5p
RP11-284N8.3	CXCL9	hsa-miR-34a-5p
RP11-496I9.1	SRRM2	hsa-miR-34a-5p
RP11-54O7.1	CAD	hsa-miR-34a-5p
RP11-834C11.4	HOXC4	hsa-let-7a-5p
CROCCP2	NOL4	hsa-miR-181a-5p
RP1-184J9.2	COL2A1	hsa-miR-106a-5p
RP11-284N8.3	ZAP70	hsa-miR-34c-5p
RP11-284N8.3	ZAP70	hsa-miR-34a-5p
AC000120.7	AHSA2	hsa-miR-21-5p
RP1-184J9.2	GLI3	hsa-miR-93-5p
RP11-379K17.4	FRMPD4	hsa-miR-185-5p
RP4-798A10.2	VPS4B	hsa-miR-155-5p
HOTTIP	KLHDC5	hsa-miR-615-3p
AC000120.7	SRRM2	hsa-miR-222-3p
RP11-384K6.6	MLL2	hsa-miR-15b-5p
AC000120.7	MDM4	hsa-miR-21-5p
CTD-2540L5.5	ANKH	hsa-miR-335-5p
HOXA11-AS	CALCB	hsa-miR-98-5p
RP1-184J9.2	IGDCC3	hsa-miR-106b-5p
TP73-AS1	SPEN	hsa-miR-193b-3p
TP73-AS1	HP1BP3	hsa-miR-193b-3p
RP11-169D4.1	FABP4	hsa-miR-138-5p
AC000120.7	KLHL3	hsa-miR-21-5p
AC105760.2	IGDCC3	hsa-miR-106b-5p
CTB-89H12.4	BTAF1	hsa-miR-505-3p
AC105760.2	GLI3	hsa-miR-93-5p
HOTTIP	SOX8	hsa-miR-615-3p
AC105760.2	AEBP2	hsa-miR-103a-3p
RP11-299M14.2	MLL2	hsa-miR-9-5p
TP73-AS1	MTHFR	hsa-miR-103a-3p
CTD-2516F10.2	EPC1	hsa-miR-16-5p
CROCCP2	GSTM2	hsa-miR-181a-5p
CTD-2516F10.2	MLL2	hsa-miR-15b-5p
AC000120.7	PAN2	hsa-miR-222-3p
AC000120.7	SRSF11	hsa-miR-21-5p
RP4-798A10.2	ARMC2	hsa-miR-155-5p
CROCCP2	HSD17B3	hsa-miR-181a-5p
AC084018.1	RBM5	hsa-miR-30a-5p
AC105760.2	CYP26B1	hsa-miR-103a-3p
RP4-798A10.2	RUNX2	hsa-miR-155-5p
AC000120.7	MLL2	hsa-miR-222-3p
RP4-798A10.2	RPRD1A	hsa-miR-155-5p
RP1-184J9.2	DGKD	hsa-miR-106b-5p
RP4-798A10.2	GCFC1	hsa-miR-155-5p
RP5-1180C10.2	SRRM2	hsa-miR-181b-5p
AC105760.2	HOXD13	hsa-miR-103a-3p
XIST	NKTR	hsa-miR-21-5p
XIST	OBSCN	hsa-miR-155-5p
XIST	TAF1C	hsa-miR-30d-5p
RP4-798A10.2	FOXK1	hsa-miR-155-5p
RP5-1180C10.2	NOL4	hsa-miR-181a-5p
EPB41L4A-AS1	RPS27	hsa-miR-16-5p
MCM3AP-AS1	SLC19A1	hsa-miR-16-5p
AC105760.2	DGKD	hsa-miR-106b-5p
AC105760.2	ASB1	hsa-miR-93-5p
RP11-54O7.3	BRD4	hsa-miR-320a
RP5-1180C10.2	GSTM2	hsa-miR-181a-5p
XIST	SRRM2	hsa-miR-181b-5p
XIST	SRRM2	hsa-miR-34a-5p
RP5-1180C10.2	DCST1	hsa-miR-181a-5p
XIST	MDM4	hsa-miR-34a-5p
XIST	MDM4	hsa-miR-21-5p
CROCCP2	DCST1	hsa-miR-181a-5p
RP11-384K6.6	NISCH	hsa-miR-16-5p
AC000120.7	WDR6	hsa-miR-222-3p
AC000120.7	RBM6	hsa-miR-221-3p
RP11-54O7.1	SMARCA4	hsa-miR-34a-5p
RP1-184J9.2	MYO9B	hsa-miR-93-5p
HOTAIR	DDAH1	hsa-miR-221-3p
CTB-89H12.4	C1orf63	hsa-miR-93-5p
TMPO-AS1	TMPO	hsa-miR-320a
ZNRD1-AS1	C1orf63	hsa-miR-93-5p
XIST	MLL2	hsa-miR-34a-5p
XIST	MLL2	hsa-miR-9-5p
XIST	MLL2	hsa-miR-92a-3p
AC096772.6	ZNF609	hsa-miR-30d-5p
ZNRD1-AS1	PLXNB1	hsa-miR-214-3p
CTB-89H12.4	HNRNPH1	hsa-miR-30d-5p
TP73-AS1	ARID1A	hsa-miR-193b-3p
XIST	LAMA5	hsa-miR-320a
AC074117.10	TET3	hsa-miR-98-5p
HOXA-AS3	MRPS35	hsa-miR-29b-3p
GAS5	RPLP0	hsa-miR-221-3p
AC000120.7	MGAM	hsa-miR-21-5p
RP11-228B15.4	GIGYF1	hsa-miR-18b-5p
RP11-228B15.4	GIGYF1	hsa-miR-18a-5p
RP4-798A10.2	MOV10	hsa-miR-155-5p
RP5-1180C10.2	HSD17B3	hsa-miR-181a-5p
AC105760.2	CALCB	hsa-miR-98-5p
XIST	ANKRD13D	hsa-miR-505-3p
RP11-834C11.4	PURB	hsa-miR-21-5p
CT49	FXR2	hsa-miR-17-5p
LINC00472	LEFTY1	hsa-miR-302a-3p
LINC00472	LEFTY1	hsa-miR-302d-3p
HOTAIR	HOXC10	hsa-miR-221-3p
XIST	WDR19	hsa-miR-92a-3p
CTD-2540L5.5	GPR172B	hsa-miR-335-5p
AC105760.2	2015-09-02	hsa-miR-17-5p
AC105760.2	2015-09-02	hsa-miR-106a-5p
RP11-384K6.6	EPC1	hsa-miR-16-5p
RP11-977G19.5	GIGYF1	hsa-miR-18b-5p
RP11-977G19.5	GIGYF1	hsa-miR-18a-5p
XIST	ZFC3H1	hsa-miR-342-3p
LINC00662	KIF21A	hsa-miR-186-5p
CTC-228N24.3	APRT	hsa-miR-15b-5p
HOTTIP	2015-09-02	hsa-miR-615-3p
AC105760.2	HMGA2	hsa-miR-98-5p
C1RL-AS1	MLL2	hsa-miR-15b-5p
TP73-AS1	GIGYF1	hsa-miR-193b-3p
RP11-54O7.3	MAPK8IP3	hsa-miR-320a
CTD-2540L5.5	DMBX1	hsa-miR-335-5p
CTD-2540L5.5	CDH19	hsa-miR-335-5p
RP11-464F9.1	SRSF11	hsa-miR-376a-3p
XIST	WDR6	hsa-miR-92a-3p
RP11-46A10.5	CD101	hsa-miR-335-5p
CTD-2540L5.5	KRTAP4-6	hsa-miR-335-5p
EPB41L4A-AS1	TPT1	hsa-miR-16-5p
RP11-384K6.6	IKZF4	hsa-miR-16-5p
XIST	LMBR1L	hsa-miR-92a-3p
RP11-443N24.2	MTHFR	hsa-miR-103a-3p
CROCCP2	DDX11	hsa-miR-181a-5p
RP4-798A10.2	ZNF83	hsa-miR-155-5p
XIST	CDAN1	hsa-miR-34a-5p
EPB41L4A-AS1	RPL18	hsa-miR-106b-5p
CTD-2516F10.2	KDSR	hsa-miR-16-5p
EPB41L4A-AS1	TCEAL1	hsa-miR-106b-5p
TBX5-AS1	PPP6R2	hsa-miR-92a-3p
XIST	CPSF6	hsa-miR-92a-3p
AC000120.7	TSC1	hsa-miR-21-5p
RP11-384K6.6	FOXK1	hsa-miR-15b-5p
HOTTIP	ALDH1A2	hsa-miR-615-3p
RP11-464F9.1	PLXNB1	hsa-miR-214-3p
AC105760.2	GOLT1B	hsa-miR-106b-5p
AC105760.2	GOLT1B	hsa-miR-103a-3p
XIST	KLHL3	hsa-miR-92a-3p
XIST	KLHL3	hsa-miR-21-5p
RP11-977G19.5	MDM2	hsa-miR-18b-5p
HOTTIP	PBX3	hsa-miR-615-3p
XIST	SMARCC2	hsa-miR-34a-5p
HCG18	DEK	hsa-miR-155-5p
GAS5	GNB2L1	hsa-miR-29b-3p
RP11-54O7.3	ILF3	hsa-miR-320a
TP73-AS1	ASXL1	hsa-miR-193b-3p
TRAF3IP2-AS1	HIST1H1A	hsa-miR-320a
RP4-798A10.2	XPO1	hsa-miR-155-5p
BCDIN3D-AS1	MDM2	hsa-miR-18b-5p
MALAT1	LENG8	hsa-miR-185-5p
XIST	PRPF40B	hsa-miR-193b-3p
RP11-496I9.1	SPTAN1	hsa-miR-34a-5p
HOTAIR	CCT3	hsa-miR-221-3p
CROCCP2	RPRD1A	hsa-miR-181b-5p
AC000120.7	NFAT5	hsa-miR-21-5p
CTB-89H12.4	CACNB1	hsa-miR-186-5p
RP11-244H3.1	MLL2	hsa-miR-15b-5p
EPB41L4A-AS1	CRHBP	hsa-miR-16-5p
RP11-46A10.5	TTC6	hsa-miR-335-5p
XIST	GSTM2	hsa-miR-181a-5p
XIST	TNRC18	hsa-miR-34a-5p
XIST	TNRC18	hsa-miR-92a-3p
RP1-184J9.2	C17orf63	hsa-miR-106b-5p
AC000120.7	PRICKLE4	hsa-miR-222-3p
XIST	MAPK8IP3	hsa-miR-320a
XIST	MAP3K12	hsa-miR-17-5p
XIST	NOL4	hsa-miR-181a-5p
PCBP1-AS1	CAD	hsa-miR-34a-5p
XIST	ZNF512B	hsa-miR-193b-3p
NEAT1	EHBP1L1	hsa-miR-335-5p
XIST	GCFC1	hsa-miR-155-5p
XIST	FOXK1	hsa-miR-155-5p
XIST	PRICKLE4	hsa-miR-193b-3p
CTD-2516F10.2	IKZF4	hsa-miR-16-5p
CTB-89H12.4	YTHDC2	hsa-miR-505-3p
AC091878.1	AKT3	hsa-miR-16-5p
HOTAIR	CPNE7	hsa-miR-214-3p
RP1-184J9.2	IKZF4	hsa-miR-93-5p
RP1-184J9.2	ASB1	hsa-miR-93-5p
AC012065.7	HOXA10	hsa-miR-320a
CTD-2516F10.2	MDM2	hsa-miR-145-5p
TBX5-AS1	TCP11L1	hsa-miR-92b-3p
RP11-477D19.2	PAN2	hsa-miR-222-3p
XIST	ZNF83	hsa-miR-155-5p
RP11-543D5.2	BAMBI	hsa-miR-15b-5p
RP11-543D5.2	BAMBI	hsa-miR-16-5p
AC091878.1	FAM70A	hsa-miR-16-5p
RP11-496I9.1	D2HGDH	hsa-miR-34a-5p
XIST	GIGYF1	hsa-miR-181a-5p
XIST	GIGYF1	hsa-miR-193b-3p
RP1-184J9.2	GOLT1B	hsa-miR-106b-5p
RP11-384K6.6	RANBP10	hsa-miR-15b-5p
RP11-46A10.5	SMTNL1	hsa-miR-335-5p
TP73-AS1	PRRC2A	hsa-miR-193b-3p
TP73-AS1	KIF1B	hsa-miR-193b-3p
AC105760.2	C17orf63	hsa-miR-106b-5p
KB-1732A1.1	COL2A1	hsa-miR-106a-5p
AC074117.10	DHX57	hsa-miR-98-5p
RP11-54O7.3	TSC1	hsa-miR-320a
XIST	SRSF11	hsa-miR-21-5p
MCM3AP-AS1	EPC1	hsa-miR-16-5p
RP11-54O7.3	ULK1	hsa-miR-320a
RP11-175K6.1	PBX3	hsa-miR-93-5p
AC000120.7	PHRF1	hsa-miR-222-3p
CTD-2516F10.2	AQP12B	hsa-miR-16-5p
RP11-175K6.1	FKBP7	hsa-miR-93-5p
XIST	KIAA1468	hsa-miR-92a-3p
AC084018.1	PPP1R10	hsa-miR-30a-5p
AC000120.7	RBM33	hsa-miR-221-3p
CTD-2540L5.5	INSIG2	hsa-miR-335-5p
CTB-89H12.4	MAT2A	hsa-miR-186-5p
AC105760.2	TNFAIP1	hsa-miR-17-5p
LINC00657	NCOA6	hsa-miR-30b-5p
CROCCP2	ATM	hsa-miR-181a-5p
XIST	D2HGDH	hsa-miR-34a-5p
RP11-175K6.1	NID1	hsa-miR-106b-5p
AC000120.7	FYN	hsa-miR-21-5p
RP11-496I9.1	TNRC18	hsa-miR-34a-5p
XIST	AHSA2	hsa-miR-193b-3p
XIST	AHSA2	hsa-miR-21-5p
CTD-2540L5.5	PTGDS	hsa-miR-335-5p
AC000120.7	MDN1	hsa-miR-222-3p
EPB41L4A-AS1	RPS14	hsa-miR-106b-5p
RP11-54O7.1	PUM2	hsa-miR-34a-5p
RP11-477D19.2	MDN1	hsa-miR-222-3p
RP11-228B15.4	ATM	hsa-miR-18a-5p
AC105760.2	COL2A1	hsa-miR-106a-5p
CROCCP2	ZNF763	hsa-miR-181a-5p
AC000120.7	SRRT	hsa-miR-222-3p
XIST	SPEN	hsa-miR-92a-3p
XIST	SPEN	hsa-miR-193b-3p
DLEU2	NDE1	hsa-miR-30a-5p
AC096772.6	GATAD2B	hsa-miR-590-3p
AC000120.7	ACIN1	hsa-miR-221-3p
CTB-89H12.4	ZSCAN29	hsa-miR-342-3p
AC000120.7	PCNT	hsa-miR-222-3p
EPB41L4A-AS1	NACA	hsa-miR-16-5p
RP11-509J21.3	ELP2	hsa-miR-17-5p
XIST	EPC1	hsa-miR-16-5p
HOTTIP	SUPT6H	hsa-miR-615-3p
GAS5	RPL13A	hsa-miR-26a-5p
RP11-158K1.3	FAM91A1	hsa-miR-155-5p
AC105760.2	ARHGAP28	hsa-miR-98-5p
CTD-2516F10.2	ORAI2	hsa-miR-16-5p
HOXA11-AS	UGDH	hsa-miR-24-3p
MALAT1	HNRNPH1	hsa-miR-30d-5p
EPB41L4A-AS1	NPM1	hsa-miR-15b-5p
EPB41L4A-AS1	RPS24	hsa-miR-16-5p
CTB-89H12.4	MDN1	hsa-miR-186-5p
RP5-1180C10.2	DDX11	hsa-miR-181a-5p
NEAT1	TUBGCP6	hsa-miR-324-5p
NEAT1	TUBGCP6	hsa-miR-193b-3p
CTB-89H12.4	ANKHD1	hsa-miR-424-5p
RP11-54O7.1	PTCD3	hsa-miR-34a-5p
GS1-124K5.11	SRSF10	hsa-miR-29c-3p
EPB41L4A-AS1	RPL31	hsa-miR-16-5p
RP11-54O7.1	SPTAN1	hsa-miR-34a-5p
TP73-AS1	TSC1	hsa-miR-193b-3p
MALAT1	MLL3	hsa-miR-708-5p
PCBP1-AS1	SRRM2	hsa-miR-34a-5p
AC000120.7	CCDC14	hsa-miR-21-5p
ZNRD1-AS1	OGT	hsa-miR-125a-5p
RP11-477D19.2	WDR6	hsa-miR-222-3p
TP73-AS1	PIP5K1C	hsa-miR-193b-3p
MALAT1	BTAF1	hsa-miR-92a-3p
TP73-AS1	DENND4B	hsa-miR-193b-3p
DLG1-AS1	LAMTOR2	hsa-miR-16-5p
SETD5-AS1	GIGYF1	hsa-miR-181a-5p
HOXA11-AS	HMGA2	hsa-miR-98-5p
XIST	BAZ2A	hsa-miR-17-5p
RP11-477D19.2	TAB2	hsa-miR-15b-5p
RP11-477D19.2	RBM39	hsa-miR-221-3p
RP11-54O7.3	PRR12	hsa-miR-320a
DLX6-AS1	GDF11	hsa-miR-26b-5p
EPB41L4A-AS1	PDK4	hsa-miR-16-5p
HOXA11-AS	ARHGAP28	hsa-miR-98-5p
XIST	CLK1	hsa-miR-192-5p
XIST	HSD17B3	hsa-miR-181a-5p
TP73-AS1	PRRC2B	hsa-miR-193b-3p
LINC00338	UNC45A	hsa-miR-93-5p
AC000120.7	USP34	hsa-miR-21-5p
NEAT1	FGD3	hsa-miR-335-5p
SNHG14	LMBR1L	hsa-miR-92a-3p
RP11-349A22.5	HEATR8	hsa-miR-142-3p
RP5-1180C10.2	RPRD1A	hsa-miR-181b-5p
RP5-1180C10.2	LEMD3	hsa-miR-22-3p
RP11-509J21.3	PRRC2A	hsa-miR-106a-5p
MAPKAPK5-AS1	ARL16	hsa-miR-185-5p
RP11-496I9.1	PRR12	hsa-miR-34a-5p
XIST	DMTF1	hsa-miR-21-5p
NEAT1	AHSA2	hsa-miR-193b-3p
CTB-89H12.4	MLL3	hsa-miR-186-5p
RP1-184J9.2	2015-09-02	hsa-miR-17-5p
RP1-184J9.2	2015-09-02	hsa-miR-106a-5p
TP73-AS1	STX16	hsa-miR-193b-3p
TP73-AS1	CASP9	hsa-miR-193b-3p
RPS10P7	INPP5E	hsa-miR-425-5p
RP11-54O7.3	SETD1A	hsa-miR-320a
TP73-AS1	PRPF40B	hsa-miR-193b-3p
RP11-221J22.1	PPFIBP1	hsa-miR-155-5p
XIST	EHBP1L1	hsa-miR-192-5p
AC000120.7	ZNF587	hsa-miR-21-5p
XIST	ELP2	hsa-miR-17-5p
HOXA-AS4	HOXA7	hsa-miR-196a-5p
CTB-89H12.4	SLTM	hsa-miR-186-5p
HOTAIR	NHSL1	hsa-miR-221-3p
RP11-284N8.3	2015-09-01	hsa-miR-34a-5p
CTB-89H12.4	DDX42	hsa-miR-186-5p
RP5-1180C10.2	SP1	hsa-miR-22-3p
AC084018.1	ANAPC5	hsa-miR-30a-5p
XIST	ANKRD11	hsa-miR-193b-3p
HOTTIP	LDHB	hsa-miR-615-3p
RP11-384K6.6	AQP12B	hsa-miR-16-5p
XIST	UPF2	hsa-miR-92a-3p
XIST	ARHGEF25	hsa-miR-92a-3p
CROCCP2	PRRC2B	hsa-miR-181a-5p
RP11-496I9.1	UBR4	hsa-miR-34a-5p
AC000120.7	EIF4G3	hsa-miR-221-3p
MALAT1	RTEL1.1	hsa-miR-181a-5p
AC000120.7	REV1	hsa-miR-21-5p
XIST	MDM2	hsa-miR-92a-3p
AC000120.7	AKAP9	hsa-miR-21-5p
RP11-496I9.1	AKR7L	hsa-miR-34a-5p
RP11-155D18.12	HRSP12	hsa-miR-15a-5p
RP11-54O7.2	ROCK2	hsa-miR-138-5p
RP3-510O8.4	SMO	hsa-miR-326
GAS5	EEF1B2	hsa-miR-26a-5p
XIST	HIST3H3	hsa-miR-34a-5p
RP11-403I13.4	EPC1	hsa-miR-16-5p
XIST	ATM	hsa-miR-181a-5p
RP11-540O11.1	EPC1	hsa-miR-16-5p
RP11-496I9.1	PUM2	hsa-miR-34a-5p
LINC00313	RERE	hsa-miR-320a
AC092835.2	NR6A1	hsa-miR-181a-5p
CTB-89H12.4	INO80D	hsa-miR-342-3p
RP11-509J21.3	COL2A1	hsa-miR-106a-5p
EPB41L4A-AS1	RAB9B	hsa-miR-16-5p
NEAT1	ZSCAN29	hsa-miR-342-3p
AC092835.2	FBXO11	hsa-miR-181a-5p
RP4-798A10.2	LEMD3	hsa-miR-155-5p
XIST	MGAM	hsa-miR-21-5p
RP11-496I9.1	MDM4	hsa-miR-34a-5p
RP5-1180C10.2	FAM5B	hsa-miR-181b-5p
EPB41L4A-AS1	GLTSCR2	hsa-miR-16-5p
XIST	RUNX2	hsa-miR-30d-5p
XIST	RUNX2	hsa-miR-155-5p
AC000120.7	CENPT	hsa-miR-221-3p
TP73-AS1	ZNF512B	hsa-miR-193b-3p
TP73-AS1	GLTSCR1	hsa-miR-193b-3p
RP11-477D19.2	SRRM2	hsa-miR-222-3p
XIST	AARS2	hsa-miR-92a-3p
CTB-89H12.4	CEP192	hsa-miR-186-5p
DLX6-AS1	PLS1	hsa-miR-26b-5p
RP11-488I20.9	FBXO11	hsa-miR-21-5p
RP11-819C21.1	MGEA5	hsa-miR-98-5p
AC000120.7	ZNF667	hsa-miR-21-5p
PCBP1-AS1	PUM2	hsa-miR-34a-5p
RP11-54O7.1	IRGQ	hsa-miR-34a-5p
KIF9-AS1	NCKAP5L	hsa-miR-16-5p
LINC00313	ZFC3H1	hsa-miR-342-3p
SETD5-AS1	LENG8	hsa-miR-185-5p
RP11-384K6.6	NCKAP5L	hsa-miR-16-5p
CTD-2516F10.2	FOXK1	hsa-miR-15b-5p
RP11-384K6.6	ORAI2	hsa-miR-16-5p
ZNRD1-AS1	SLC35E2	hsa-miR-9-5p
TP73-AS1	ARHGAP33	hsa-miR-193b-3p
TP73-AS1	ATP13A2	hsa-miR-193b-3p
LINC00665	ZNF260	hsa-let-7a-5p
AC092835.2	ZNF426	hsa-miR-181a-5p
AC112229.7	SRRM2	hsa-miR-34a-5p
GAS5	RPS27A	hsa-miR-26a-5p
NEAT1	INO80D	hsa-miR-342-3p
NEAT1	INO80D	hsa-miR-27a-3p
RP11-221J22.1	GOLT1B	hsa-miR-155-5p
RP11-384K6.6	KDSR	hsa-miR-16-5p
MCM3AP-AS1	TELO2	hsa-miR-16-5p
EPB41L4A-AS1	RUNDC3B	hsa-miR-16-5p
AC000120.7	ARID1A	hsa-miR-221-3p
XIST	KIF1A	hsa-miR-17-5p
XIST	KIF1A	hsa-miR-92a-3p
XIST	KIF1A	hsa-miR-15a-5p
RP11-496I9.1	HIST3H3	hsa-miR-34a-5p
RP4-798A10.2	METTL7A	hsa-miR-155-5p
RP11-54O7.1	SRRM2	hsa-miR-34a-5p
AC000120.7	SETD1B	hsa-miR-222-3p
RP11-384K6.6	DNHD1	hsa-miR-22-3p
AC105760.2	FKBP7	hsa-miR-93-5p
RP11-509J21.3	KIF1A	hsa-miR-17-5p
XIST	FYN	hsa-miR-21-5p
SNHG1	RUFY2	hsa-miR-425-5p
XIST	MTHFR	hsa-miR-103a-3p
ZNRD1-AS1	BOD1L	hsa-miR-9-5p
TP73-AS1	DNAJC11	hsa-miR-193b-3p
XIST	ARMC2	hsa-miR-155-5p
LINC00680	PPIL4	hsa-miR-320a
GS1-124K5.11	SUV420H2	hsa-miR-29c-3p
HOTTIP	RAB23	hsa-miR-615-3p
MCM3AP-AS1	KIF1A	hsa-miR-15a-5p
RP11-350F4.2	ZC3H11A	hsa-miR-27b-3p
TP73-AS1	IQCA1	hsa-miR-193b-3p
AC105760.2	PBX3	hsa-miR-93-5p
XIST	PPARD	hsa-miR-92a-3p
XIST	FAM160B2	hsa-miR-92a-3p
AC105760.2	KANK2	hsa-miR-106b-5p
GAS5	RPL15	hsa-miR-221-3p
MCM3AP-AS1	BRAT1	hsa-miR-16-5p
RP11-54O7.3	LAMA5	hsa-miR-320a
AC092835.2	GATAD2B	hsa-miR-181a-5p
SETD5-AS1	HSD17B3	hsa-miR-181a-5p
NEAT1	DENND3	hsa-miR-335-5p
SNHG12	CCNL1	hsa-miR-199a-5p
TP73-AS1	HNRNPH1	hsa-miR-193b-3p
ZNRD1-AS1	EZH1	hsa-miR-93-5p
GAS5	RPS24	hsa-miR-26a-5p
RP11-203J24.9	ACIN1	hsa-miR-324-5p
RP3-508I15.9	DDX17	hsa-miR-92a-3p
RP5-1180C10.2	RTEL1.1	hsa-miR-181a-5p
RP11-834C11.4	SMUG1	hsa-miR-98-5p
RP11-496I9.1	SMARCA4	hsa-miR-34a-5p
C1RL-AS1	FOXK1	hsa-miR-15b-5p
XIST	TJAP1	hsa-miR-320a
SNHG12	ATM	hsa-miR-181a-5p
XIST	AQP12B	hsa-miR-16-5p
RP3-508I15.9	DENND4B	hsa-miR-92a-3p
IQCH-AS1	BTAF1	hsa-miR-15b-5p
XIST	VPS4B	hsa-miR-155-5p
RP5-1180C10.2	ZNF763	hsa-miR-181a-5p
NEAT1	ACIN1	hsa-miR-324-5p
RP11-496I9.1	PRRC2B	hsa-miR-34a-5p
CROCCP2	RTEL1.1	hsa-miR-181a-5p
NEAT1	NAIP	hsa-miR-335-5p
DLX6-AS1	RAB11FIP1	hsa-miR-26b-5p
RP11-244H3.1	FOXK1	hsa-miR-15b-5p
TP73-AS1	HACE1	hsa-miR-193b-3p
RP11-509J21.3	MAP3K12	hsa-miR-17-5p
TP73-AS1	VAV2	hsa-miR-193b-3p
MAPKAPK5-AS1	RPLP0	hsa-miR-505-3p
ZNRD1-AS1	RNF44	hsa-miR-9-5p
EPB41L4A-AS1	VIM	hsa-miR-16-5p
RP11-488I20.9	MSH6	hsa-miR-21-5p
HOXA11-AS	PLIN3	hsa-miR-24-3p
RP11-732M18.3	HACE1	hsa-miR-193b-3p
XIST	ZNF641	hsa-miR-192-5p
MCM3AP-AS1	NISCH	hsa-miR-16-5p
CTD-2540L5.5	C10orf122	hsa-miR-335-5p
EPB41L4A-AS1	HTRA1	hsa-miR-16-5p
RP11-477D19.2	MLL2	hsa-miR-15b-5p
RP11-477D19.2	MLL2	hsa-miR-222-3p
XIST	GNRH1	hsa-miR-192-5p
NEAT1	SYVN1	hsa-miR-335-5p
RP1-184J9.2	PDE3B	hsa-miR-93-5p
NEAT1	OGT	hsa-miR-125a-5p
RP11-384K6.6	TELO2	hsa-miR-16-5p
XIST	NISCH	hsa-miR-16-5p
AC000120.7	LONRF2	hsa-miR-21-5p
XIST	ZFHX3	hsa-miR-16-5p
HOXA-AS2	ELP2	hsa-miR-17-5p
GAS5	RPL12	hsa-miR-222-3p
SETD5-AS1	MAT2A	hsa-miR-186-5p
HOTTIP	CKAP4	hsa-miR-615-3p
RP11-46A10.5	PCDHGA3	hsa-miR-335-5p
AC092835.2	AKAP12	hsa-miR-181a-5p
AC074117.10	PXDN	hsa-miR-98-5p
RP4-798A10.2	SLC12A4	hsa-miR-155-5p
RP11-543D5.2	FAM89A	hsa-miR-16-5p
RP11-543D5.2	FAM89A	hsa-miR-103a-3p
RP3-508I15.9	RFFL	hsa-miR-92a-3p
RP11-16E12.2	ANPEP	hsa-miR-30a-5p
RP11-16E12.2	ANPEP	hsa-miR-16-5p
NEAT1	MLL	hsa-miR-193a-3p
EPB41L4A-AS1	RAB8B	hsa-miR-93-5p
EPB41L4A-AS1	RPS17L	hsa-miR-30a-5p
EPB41L4A-AS1	RPS17L	hsa-miR-16-5p
CTD-2540L5.5	OSMR	hsa-miR-335-5p
XIST	DCST1	hsa-miR-181a-5p
CTB-89H12.4	DDX17	hsa-miR-106b-5p
RP11-477D19.2	NCKAP5L	hsa-miR-222-3p
XIST	GCC2	hsa-miR-193b-3p
RP11-477D19.2	RBM6	hsa-miR-221-3p
AC000120.7	POM121	hsa-miR-222-3p
RP11-492E3.2	GABRE	hsa-miR-26b-5p
RP11-54O7.3	PRRC2B	hsa-miR-296-3p
DLX6-AS1	ABP1	hsa-miR-26b-5p
AC000120.7	NCKAP5L	hsa-miR-222-3p
RP11-540O11.1	AQP12B	hsa-miR-16-5p
HOTTIP	HDLBP	hsa-miR-615-3p
HOTAIR	NLE1	hsa-miR-222-3p
AC000120.7	SREK1	hsa-miR-21-5p
RP11-540O11.1	WDR18	hsa-miR-16-5p
NEAT1	MLL3	hsa-miR-708-5p
RP11-46A10.5	FAM46C	hsa-miR-335-5p
NEAT1	TRPM7	hsa-miR-9-5p
KIF9-AS1	IKZF4	hsa-miR-16-5p
RP1-184J9.2	KANK2	hsa-miR-106b-5p
GAS5	TPT1	hsa-miR-29b-3p
AC092835.2	KRI1	hsa-miR-181b-5p
NEAT1	SYNE2	hsa-miR-9-5p
RP11-54O7.3	DTX3	hsa-miR-320a
RP1-184J9.2	MIER2	hsa-miR-106b-5p
RP11-496I9.1	MLL2	hsa-miR-34a-5p
NEAT1	ANKRD13D	hsa-miR-505-3p
LINC00662	EIF4G2	hsa-miR-186-5p
RP11-488I20.9	ELOVL4	hsa-miR-21-5p
RP11-477D19.2	SRRT	hsa-miR-222-3p
NEAT1	BTAF1	hsa-miR-505-3p
AC084018.1	HNRNPH1	hsa-miR-30d-5p
RP11-477D19.2	FOXK1	hsa-miR-15b-5p
RP11-221J22.1	CD36	hsa-miR-155-5p
CTD-2540L5.5	DAP	hsa-miR-335-5p
NEAT1	ATXN7	hsa-miR-342-3p
SNHG14	MLL2	hsa-miR-92a-3p
XIST	RAD52	hsa-miR-373-3p
RP11-488I20.9	MGAM	hsa-miR-21-5p
EPB41L4A-AS1	EIF3F	hsa-miR-106b-5p
EPB41L4A-AS1	EIF3F	hsa-miR-16-5p
AC000120.7	DCAF8	hsa-miR-21-5p
RP11-496I9.1	SMARCC2	hsa-miR-34a-5p
XIST	RERE	hsa-miR-320a
RP11-384K6.6	ZFHX3	hsa-miR-16-5p
RP5-1180C10.2	DNHD1	hsa-miR-22-3p
RP3-508I15.9	RASAL2	hsa-miR-92a-3p
MCM3AP-AS1	MLL3	hsa-miR-708-5p
LINC00313	TJAP1	hsa-miR-320a
LINC00116	MRPS6	hsa-miR-17-5p
XIST	STX16	hsa-miR-193b-3p
RP11-732M18.3	REPS1	hsa-miR-193b-3p
TP73-AS1	PCNT	hsa-miR-193b-3p
XIST	CPSF3L	hsa-miR-320a
XIST	INPP5E	hsa-miR-425-5p
RP11-425I13.3	MAT2A	hsa-miR-186-5p
AC092835.2	EP300	hsa-miR-181b-5p
TP73-AS1	PPP1R12C	hsa-miR-103a-3p
SETD5-AS1	ATM	hsa-miR-181a-5p
RP1-184J9.2	TNFAIP1	hsa-miR-17-5p
CTD-3185P2.1	SNRPA1	hsa-miR-34a-5p
KIF9-AS1	SETD5	hsa-miR-16-5p
RP3-508I15.9	PHF12	hsa-miR-92a-3p
MALAT1	CCDC57	hsa-miR-92a-3p
RP3-508I15.9	TNRC18	hsa-miR-92a-3p
RP11-54O7.3	RERE	hsa-miR-320a
RP4-798A10.2	VAV2	hsa-miR-155-5p
RP11-54O7.1	MAPK8	hsa-miR-214-3p
CTB-89H12.4	CCAR1	hsa-miR-186-5p
XIST	COL7A1	hsa-miR-29c-3p
RP11-425I13.3	CAD	hsa-miR-186-5p
MCM3AP-AS1	INPP5E	hsa-miR-425-5p
SETD5-AS1	SRRM2	hsa-miR-181b-5p
TP73-AS1	AHSA2	hsa-miR-193b-3p
XIST	XPO1	hsa-miR-92a-3p
XIST	XPO1	hsa-miR-193b-3p
XIST	XPO1	hsa-miR-155-5p
XIST	KDSR	hsa-miR-92a-3p
XIST	KDSR	hsa-miR-16-5p
BX322557.10	PHC2	hsa-miR-373-3p
RP11-845M18.6	INPP5E	hsa-miR-425-5p
KIF9-AS1	GTF3C1	hsa-miR-16-5p
RP4-798A10.2	RING1	hsa-miR-155-5p
XIST	LENG8	hsa-miR-185-5p
GAS5	EEF2	hsa-miR-222-3p
RP11-384K6.6	SETD5	hsa-miR-16-5p
TTN-AS1	ANKRD17	hsa-miR-424-5p
XIST	MOV10	hsa-miR-34a-5p
XIST	MOV10	hsa-miR-155-5p
MALAT1	ATXN7	hsa-miR-92a-3p
TP73-AS1	CIC	hsa-miR-193b-3p
CTD-2516F10.2	NCKAP5L	hsa-miR-16-5p
CROCCP2	FAM5B	hsa-miR-181b-5p
AC074117.10	ZBTB39	hsa-miR-98-5p
TP73-AS1	CRAMP1L	hsa-miR-193b-3p
RP1-20N2.6	DNHD1	hsa-miR-22-3p
FLG-AS1	ZNF80	hsa-miR-186-5p
RP11-540O11.1	KDSR	hsa-miR-16-5p
RP5-1180C10.2	PRRC2B	hsa-miR-181a-5p
AC000120.7	HIPK2	hsa-miR-222-3p
CTD-2540L5.5	IL8	hsa-miR-335-5p
XIST	ZNF763	hsa-miR-181a-5p
RP11-658F2.8	SLC35E2	hsa-miR-9-5p
XIST	COL13A1	hsa-miR-146a-5p
SNHG14	SPEN	hsa-miR-92a-3p
LINC00338	TRIM65	hsa-miR-93-5p
GAS5	TOMM20	hsa-miR-221-3p
XIST	IKZF4	hsa-miR-16-5p
ZNRD1-AS1	ANKHD1	hsa-miR-424-5p
TBX5-AS1	SV2A	hsa-miR-92a-3p
XIST	STX1A	hsa-miR-34a-5p
XIST	PPOX	hsa-miR-30a-5p
AC074117.10	WNT10B	hsa-miR-98-5p
RP4-798A10.2	PACSIN3	hsa-miR-155-5p
NEAT1	DNHD1	hsa-miR-22-3p
NEAT1	GIGYF1	hsa-miR-193b-3p
AC000120.7	HNRNPH1	hsa-miR-21-5p
AC000120.7	HNRNPH1	hsa-miR-222-3p
AC105760.2	NID1	hsa-miR-106b-5p
MCM3AP-AS1	ATG14	hsa-miR-16-5p
XIST	REXO1	hsa-miR-30d-5p
KB-1732A1.1	BAZ2A	hsa-miR-17-5p
RP11-519M16.1	MLL2	hsa-miR-9-5p
CTD-2540L5.5	TRIB3	hsa-miR-335-5p
RP11-488I20.9	ZNF667	hsa-miR-21-5p
HOXA11-AS	PPARGC1A	hsa-miR-98-5p
MAPKAPK5-AS1	POMP	hsa-miR-96-5p
AC074117.10	TTLL4	hsa-miR-98-5p
RP3-508I15.9	EP300	hsa-miR-92a-3p
AC105760.2	MYO9B	hsa-miR-93-5p
RP11-54O7.1	BCLAF1	hsa-miR-34a-5p
RP11-488I20.9	C12orf35	hsa-miR-21-5p
SNHG6	DUT	hsa-miR-26b-5p
SETD5-AS1	COL7A1	hsa-miR-29c-3p
RP11-349A22.5	AGBL2	hsa-miR-142-3p
RP11-488I20.9	USP34	hsa-miR-21-5p
RP11-543D5.2	CDC25A	hsa-miR-103a-3p
HOTTIP	CHERP	hsa-miR-615-3p
MCM3AP-AS1	INPPL1	hsa-miR-205-5p
NEAT1	FAM214A	hsa-miR-335-5p
RP4-798A10.2	TFCP2	hsa-miR-155-5p
TP73-AS1	SMG5	hsa-miR-193b-3p
CTB-89H12.4	KDM3B	hsa-miR-186-5p
CTD-2516F10.2	ZFHX3	hsa-miR-16-5p
SETD5-AS1	SRSF10	hsa-miR-29c-3p
RP11-384K6.6	SPTBN2	hsa-miR-16-5p
LINC00313	LAMA5	hsa-miR-320a
RP11-277P12.20	CCND2	hsa-let-7a-5p
XIST	HACE1	hsa-miR-193b-3p
HCG18	TUBB	hsa-miR-196b-5p
HCG18	TUBB	hsa-miR-320a
HCG18	TUBB	hsa-miR-196a-5p
HCG18	TUBB	hsa-miR-193b-3p
SNHG14	WDR6	hsa-miR-92a-3p
SNHG1	SRSF7	hsa-miR-181a-5p
AC092835.2	RTEL1.1	hsa-miR-181a-5p
RP1-184J9.2	FKBP7	hsa-miR-93-5p
SETD5-AS1	SUV420H2	hsa-miR-29c-3p
CTD-2516F10.2	TELO2	hsa-miR-16-5p
RP11-519M16.1	BOD1L	hsa-miR-9-5p
RP3-508I15.9	MDN1	hsa-miR-92a-3p
AC079117.1	MOB1B	hsa-miR-181a-5p
HCG18	STK38	hsa-miR-16-5p
MALAT1	PPP1R9A	hsa-miR-181a-5p
EPB41L4A-AS1	RBMS3	hsa-miR-16-5p
RP11-732M18.3	ANKRD11	hsa-miR-193b-3p
MALAT1	MYO5C	hsa-miR-92a-3p
RP11-67L3.4	C1orf122	hsa-miR-122-5p
EPB41L4A-AS1	KIT	hsa-miR-146b-5p
RP11-16E12.2	SLC9A3R2	hsa-miR-30a-5p
BCDIN3D-AS1	GIGYF1	hsa-miR-18b-5p
BCDIN3D-AS1	GIGYF1	hsa-miR-18a-5p
RP1-184J9.2	TRIB2	hsa-miR-106b-5p
RP4-798A10.2	ARID2	hsa-miR-155-5p
RP11-228B15.4	MDM2	hsa-miR-18b-5p
MALAT1	CDK11A	hsa-miR-92a-3p
RP11-732M18.3	HCFC1	hsa-miR-193b-3p
MCM3AP-AS1	SNRNP200	hsa-miR-425-5p
AC105760.2	FAM89A	hsa-miR-103a-3p
AC096772.6	PRRC2B	hsa-miR-505-3p
RP11-66N24.3	RUNX2	hsa-miR-338-3p
AC005082.12	HGD	hsa-miR-26b-5p
NEAT1	PLXNB1	hsa-miR-214-3p
AC092835.2	BCL2L11	hsa-miR-181a-5p
RP11-732M18.3	ASXL1	hsa-miR-193b-3p
RP11-543D5.2	BZW1	hsa-miR-16-5p
MCM3AP-AS1	BRWD1	hsa-miR-15a-5p
RP11-46A10.5	UBD	hsa-miR-335-5p
NEAT1	AMPD3	hsa-miR-335-5p
XIST	KDM5C	hsa-miR-320a
XIST	KAT2A	hsa-miR-92a-3p
CROCCP2	OTUD1	hsa-miR-181a-5p
MALAT1	GIGYF1	hsa-miR-181a-5p
RP5-1180C10.2	ATM	hsa-miR-181a-5p
RP3-508I15.9	ARID1B	hsa-miR-92a-3p
AC005082.12	GPNMB	hsa-miR-26b-5p
MALAT1	SETD1B	hsa-miR-92a-3p
AC000120.7	PRRC2A	hsa-miR-222-3p
GAS5	RPS7	hsa-miR-221-3p
NEAT1	SNRNP70	hsa-miR-193b-3p
RP11-540O11.1	AAAS	hsa-miR-16-5p
XIST	VPS39	hsa-miR-425-5p
RP11-46A10.5	PBXIP1	hsa-miR-335-5p
RP11-488I20.9	CEP97	hsa-miR-21-5p
MALAT1	ATM	hsa-miR-181a-5p
HOXA-AS2	CCL1	hsa-miR-17-5p
RP11-221J22.1	NES	hsa-miR-155-5p
GNAS-AS1	EHD1	hsa-miR-34a-5p
LINC00174	ROCK2	hsa-miR-138-5p
RP5-1180C10.2	ZXDC	hsa-miR-181b-5p
RP11-77H9.2	CTDSP2	hsa-miR-24-3p
RP11-834C11.4	EPHA4	hsa-miR-21-5p
TRAF3IP2-AS1	TJAP1	hsa-miR-320a
GS1-124K5.11	COL7A1	hsa-miR-29c-3p
RP11-54O7.3	DENND4B	hsa-miR-320a
TRAF3IP2-AS1	RERE	hsa-miR-320a
RP1-184J9.2	NID1	hsa-miR-106b-5p
NEAT1	PML	hsa-miR-335-5p
RP11-496I9.1	STX1A	hsa-miR-34a-5p
RP11-732M18.3	SPEN	hsa-miR-193b-3p
RP11-488I20.9	SMARCA4	hsa-miR-21-5p
AC000120.7	LUC7L2	hsa-miR-222-3p
AC105760.2	STAMBPL1	hsa-miR-103a-3p
KB-431C1.4	ZNF572	hsa-miR-335-5p
RP11-488I20.9	ALMS1	hsa-miR-21-5p
RP11-54O7.3	MAPK7	hsa-miR-296-3p
RP5-1180C10.2	RBM39	hsa-miR-22-3p
NEAT1	ESR2	hsa-miR-335-5p
RP11-228B15.4	RICTOR	hsa-miR-18a-5p
XIST	KPNA5	hsa-miR-192-5p
LINC00338	UBE2O	hsa-miR-93-5p
RP11-540O11.1	PACSIN3	hsa-miR-16-5p
LINC00240	LRRC8D	hsa-miR-155-5p
XIST	PDPR	hsa-miR-155-5p
RP11-54O7.3	ZIC2	hsa-miR-320a
XIST	TFCP2	hsa-miR-155-5p
MCM3AP-AS1	SETD5	hsa-miR-16-5p
XIST	E4F1	hsa-miR-92a-3p
PITPNA-AS1	RPL26	hsa-miR-25-3p
MCM3AP-AS1	AQP12B	hsa-miR-16-5p
MALAT1	DNHD1	hsa-miR-22-3p
XIST	SUV420H2	hsa-miR-29c-3p
CTB-89H12.4	APC	hsa-miR-186-5p
CTB-89H12.4	APC	hsa-miR-106b-5p
RP11-54O7.1	MAGEA12	hsa-miR-34a-5p
SNHG1	SUPV3L1	hsa-miR-320a
NEAT1	SPEN	hsa-miR-193b-3p
RP11-350F4.2	BMI1	hsa-miR-27a-3p
RP11-221J22.1	GMPPA	hsa-miR-155-5p
CTD-2540L5.5	DEFB4A	hsa-miR-335-5p
RP1-184J9.2	PBX3	hsa-miR-93-5p
RP11-46A10.5	SEC14L4	hsa-miR-335-5p
TINCR	C4orf17	hsa-miR-335-5p
MALAT1	SFPQ	hsa-miR-141-3p
GS1-251I9.4	ATP6V1C1	hsa-miR-155-5p
NEAT1	SERPIND1	hsa-miR-335-5p
RP11-384K6.6	MLL3	hsa-miR-708-5p
CROCCP2	EYA4	hsa-miR-181a-5p
XIST	AAAS	hsa-miR-193b-3p
XIST	AAAS	hsa-miR-16-5p
AC000120.7	RANBP10	hsa-miR-222-3p
CTD-2037K23.2	TXN	hsa-miR-149-5p
LINC00657	RALGAPB	hsa-miR-615-3p
LINC00657	RALGAPB	hsa-miR-421
NEAT1	ZFC3H1	hsa-miR-342-3p
RP11-175O19.4	HNRNPH1	hsa-miR-30d-5p
SNHG6	GTF2A2	hsa-miR-26b-5p
CTB-89H12.4	LYST	hsa-miR-93-5p
RP11-403I13.4	CCNT2	hsa-miR-16-5p
RP11-54O7.3	ANKRD52	hsa-miR-320a
TP73-AS1	SETD1B	hsa-miR-103a-3p
RP11-732M18.3	DENND4B	hsa-miR-193b-3p
HOXA11-AS	STRADB	hsa-miR-24-3p
KB-1732A1.1	ELP2	hsa-miR-17-5p
NEAT1	BCL2L2	hsa-miR-214-3p
RP11-77H9.2	KHNYN	hsa-miR-24-3p
AC093323.3	TBC1D14	hsa-miR-155-5p
XIST	MDN1	hsa-miR-92a-3p
RP11-218M22.1	WNK1	hsa-miR-149-5p
RP11-361F15.2	PDLIM5	hsa-miR-17-5p
LINC00313	CPSF3L	hsa-miR-320a
KB-1732A1.1	SUOX	hsa-miR-17-5p
NEAT1	FAM63B	hsa-miR-335-5p
EPB41L4A-AS1	RPS6	hsa-miR-15b-5p
EPB41L4A-AS1	RPS6	hsa-miR-16-5p
RP11-384K6.6	AAAS	hsa-miR-28-5p
RP11-384K6.6	AAAS	hsa-miR-16-5p
RP11-158K1.3	PACSIN3	hsa-miR-155-5p
RP11-60I3.5	HBXIP	hsa-miR-16-5p
HCG18	GMNN	hsa-miR-449b-5p
HCG18	GMNN	hsa-miR-193b-3p
HCG18	GMNN	hsa-miR-449a
LINC00680	UBE2E3	hsa-miR-186-5p
RP11-477D19.2	PRICKLE4	hsa-miR-222-3p
RP1-184J9.2	CTDSP2	hsa-miR-106b-5p
AC105760.2	EIF4E2	hsa-miR-98-5p
RP11-425I13.3	DNAJC27	hsa-miR-186-5p
TP73-AS1	ATXN7L3	hsa-miR-193b-3p
RP11-464F9.1	ANKHD1	hsa-miR-424-5p
AC009501.4	IGF1R	hsa-miR-138-5p
AC091878.1	NRXN1	hsa-miR-16-5p
RP11-175O19.4	C10orf137	hsa-miR-30d-5p
SETD5-AS1	STOX2	hsa-miR-186-5p
RP11-477D19.2	ADCY6	hsa-miR-182-5p
RP11-543D5.2	RAB23	hsa-miR-16-5p
RP11-543D5.2	RAB23	hsa-miR-103a-3p
RP11-204M4.2	KCND3	hsa-miR-16-5p
RP11-203J24.9	ARID1B	hsa-miR-324-5p
RP11-496I9.1	BIRC6	hsa-miR-34a-5p
GNAS-AS1	CFL1	hsa-miR-34a-5p
RP11-496I9.1	IRGQ	hsa-miR-34a-5p
AC000120.7	CDK18	hsa-miR-222-3p
RP11-46A10.5	CNDP1	hsa-miR-335-5p
RP11-425I13.3	ST3GAL5	hsa-miR-186-5p
TP73-AS1	TXLNA	hsa-miR-193b-3p
AC105760.2	PPARGC1A	hsa-miR-98-5p
RP11-384K6.6	RBM39	hsa-miR-22-3p
PCBP1-AS1	D2HGDH	hsa-miR-34a-5p
XIST	ORAI2	hsa-miR-16-5p
XIST	PIP5K1C	hsa-miR-193b-3p
MALAT1	TNRC6A	hsa-miR-23a-3p
RP11-54O7.3	ZNF432	hsa-miR-320a
XIST	NCKAP5L	hsa-miR-16-5p
RP1-20N2.6	TNRC6A	hsa-miR-23a-3p
RP5-1180C10.2	IP6K2	hsa-miR-125a-3p
CTB-89H12.4	TAF1C	hsa-miR-30d-5p
TBX5-AS1	ITPR3	hsa-miR-92a-3p
HOXA11-AS	MYLK3	hsa-miR-98-5p
PCBP1-AS1	MDM4	hsa-miR-34a-5p
AC074117.10	PLAGL2	hsa-miR-98-5p
HOTAIR	NOB1	hsa-miR-93-5p
TRAF3IP2-AS1	MAPK8IP3	hsa-miR-320a
SETD5-AS1	BDP1	hsa-miR-186-5p
XIST	RPRD1A	hsa-miR-181b-5p
XIST	RPRD1A	hsa-miR-30a-5p
XIST	RPRD1A	hsa-miR-155-5p
TP73-AS1	LATS1	hsa-miR-103a-3p
RP11-403I13.4	MLL2	hsa-miR-15b-5p
MALAT1	ZNF432	hsa-miR-142-3p
AC096772.6	HNRNPH1	hsa-miR-30d-5p
XIST	RBM34	hsa-miR-30a-5p
SNHG14	KAT2A	hsa-miR-92a-3p
MALAT1	KLHL3	hsa-miR-92a-3p
RP11-496I9.1	PNPLA6	hsa-miR-34a-5p
AC105760.2	C5orf13	hsa-miR-98-5p
RP11-543D5.2	TBP	hsa-miR-16-5p
RP11-175K6.1	GLI3	hsa-miR-93-5p
RP11-54O7.3	TJAP1	hsa-miR-320a
NEAT1	HNRNPH1	hsa-miR-193b-3p
TRAF3IP2-AS1	LAMA5	hsa-miR-320a
RP11-228B15.4	ACIN1	hsa-miR-18a-5p
RP11-403I13.4	IKZF4	hsa-miR-16-5p
CTB-89H12.4	ZFC3H1	hsa-miR-342-3p
AC005082.12	S100A2	hsa-miR-26b-5p
HOXA11-AS	TRAM2	hsa-miR-98-5p
MCM3AP-AS1	NCKAP5L	hsa-miR-16-5p
KIF9-AS1	TELO2	hsa-miR-16-5p
SNHG14	ARID1A	hsa-miR-92a-3p
RP11-228B15.4	SON	hsa-miR-18a-5p
XIST	SH3GLB2	hsa-miR-17-5p
RP11-543D5.2	EIF2C3	hsa-miR-107
XIST	AKR7L	hsa-miR-34a-5p
RP11-477D19.2	EXOSC10	hsa-miR-222-3p
RP11-350F4.2	INO80D	hsa-miR-27a-3p
RP11-299M14.2	VEGFA	hsa-miR-9-5p
RP11-77H9.2	CLCN7	hsa-miR-125a-5p
XIST	LATS1	hsa-miR-21-5p
XIST	LATS1	hsa-miR-103a-3p
RP11-496I9.1	PTCD3	hsa-miR-34a-5p
RP3-508I15.9	WDR26	hsa-miR-92a-3p
RP11-543D5.2	STK40	hsa-miR-103a-3p
XIST	TNFRSF6B	hsa-miR-34a-5p
NEAT1	AKAP13	hsa-miR-335-5p
NEAT1	AKAP13	hsa-miR-193b-3p
KB-1732A1.1	MAP3K12	hsa-miR-17-5p
KB-1732A1.1	MAP3K12	hsa-miR-20a-5p
AC092835.2	OSBPL8	hsa-miR-181b-5p
SETD5-AS1	CAD	hsa-miR-186-5p
EPB41L4A-AS1	MTUS2	hsa-miR-146a-5p
TRAF3IP2-AS1	INPP5E	hsa-miR-425-5p
SETD5-AS1	SRSF6	hsa-miR-186-5p
RP11-46A10.5	TERT	hsa-miR-335-5p
TP73-AS1	PRICKLE4	hsa-miR-193b-3p
RP1-239B22.5	PDCD5	hsa-miR-186-5p
SETD5-AS1	RTEL1.1	hsa-miR-181a-5p
SNHG14	SLC12A4	hsa-miR-92a-3p
PCBP1-AS1	ATXN2L	hsa-miR-34a-5p
RP1-184J9.2	RAB3B	hsa-miR-27b-3p
KIF9-AS1	LMAN2L	hsa-miR-16-5p
SNHG14	KIAA1468	hsa-miR-92a-3p
RP11-203J24.9	RUSC2	hsa-miR-324-5p
RP11-384K6.6	BMI1	hsa-miR-708-5p
CTB-89H12.4	NACC2	hsa-miR-93-5p
NEAT1	HP1BP3	hsa-miR-193b-3p
MALAT1	ZNF776	hsa-miR-92a-3p
HOTTIP	KIRREL	hsa-miR-615-3p
XIST	GOLGA3	hsa-miR-92a-3p
RP11-907D1.2	IGF1R	hsa-miR-138-5p
LINC00680	CBX2	hsa-miR-186-5p
EPB41L4A-AS1	CNTN1	hsa-miR-93-5p
LINC00313	INO80D	hsa-miR-342-3p
LINC00313	INO80D	hsa-miR-320a
DLEU2	RRM2	hsa-miR-30c-5p
DLEU2	RRM2	hsa-miR-30a-5p
AC092835.2	ZNF562	hsa-miR-181a-5p
RP11-403I13.4	TAB2	hsa-miR-15b-5p
RP3-508I15.9	WDR19	hsa-miR-92a-3p
RP11-458D21.1	PCMTD2	hsa-miR-142-3p
SNHG14	CCDC57	hsa-miR-92a-3p
HOTAIR	SND1	hsa-miR-93-5p
NEAT1	MEF2A	hsa-miR-335-5p
XIST	ULK1	hsa-miR-320a
LINC00176	TMEM55B	hsa-miR-16-5p
SNHG1	TAF6L	hsa-miR-181a-5p
RP11-349A22.5	SECISBP2	hsa-miR-142-3p
RP11-175K6.1	KANK2	hsa-miR-106b-5p
HOXA11-AS	HIC2	hsa-miR-24-3p
XIST	BRAT1	hsa-miR-16-5p
RP11-543D5.2	EN2	hsa-miR-16-5p
RP11-543D5.2	EN2	hsa-miR-103a-3p
HOTTIP	UBE2F	hsa-miR-615-3p
LINC00472	SORCS2	hsa-miR-23b-3p
RP11-221J22.1	PDE3A	hsa-miR-155-5p
LINC00472	PRAP1	hsa-miR-23b-3p
AC091878.1	RTN4	hsa-miR-16-5p
AC009501.4	ROCK2	hsa-miR-138-5p
SNHG14	CPSF6	hsa-miR-92a-3p
NEAT1	PACS1	hsa-miR-324-5p
HOXA11-AS	RNF144A	hsa-miR-24-3p
CTB-89H12.4	RSRC2	hsa-miR-186-5p
MCM3AP-AS1	IGF1R	hsa-miR-497-5p
MCM3AP-AS1	IGF1R	hsa-miR-138-5p
RP11-54O7.3	ROCK2	hsa-miR-138-5p
EPB41L4A-AS1	RPL3	hsa-miR-16-5p
BX322557.10	ANKRD52	hsa-miR-373-3p
RP11-54O7.3	IKBKAP	hsa-miR-296-3p
HCG18	RAB5C	hsa-miR-155-5p
RP11-221J22.1	FAM135A	hsa-miR-155-5p
PITPNA-AS1	NHP2	hsa-miR-25-3p
PCBP1-AS1	RBM33	hsa-miR-34a-5p
LINC00313	MAPK8IP3	hsa-miR-320a
RP11-819C21.1	FGD6	hsa-miR-98-5p
AC105760.2	RAB23	hsa-miR-17-5p
AC105760.2	RAB23	hsa-miR-103a-3p
HOXA-AS3	CDK6	hsa-miR-29b-3p
HOXA-AS3	CDK6	hsa-miR-29a-3p
HOTTIP	SEPHS2	hsa-miR-615-3p
KB-431C1.4	ESRP1	hsa-miR-335-5p
HOTTIP	CDK6	hsa-miR-615-3p
COX10-AS1	LYST	hsa-miR-93-5p
HCG18	TCF19	hsa-miR-107
HOTTIP	FAM109A	hsa-miR-615-3p
XIST	BRD2	hsa-miR-92a-3p
XIST	BRD2	hsa-miR-21-5p
RP5-1180C10.2	TAF6L	hsa-miR-181b-5p
RP5-1180C10.2	TAF6L	hsa-miR-181a-5p
RP11-77H9.2	RHOT2	hsa-miR-24-3p
MAPKAPK5-AS1	PPP1CC	hsa-miR-185-5p
MALAT1	WDR19	hsa-miR-92a-3p
XIST	C16orf46	hsa-miR-192-5p
TP73-AS1	MFN2	hsa-miR-193b-3p
XIST	NFAT5	hsa-miR-17-5p
XIST	NFAT5	hsa-miR-21-5p
AC084018.1	SLC4A7	hsa-miR-30a-5p
NEAT1	CSF1	hsa-miR-335-5p
NEAT1	CSF1	hsa-miR-505-3p
RP4-798A10.2	TRMT1	hsa-miR-155-5p
SNHG14	WDR19	hsa-miR-92a-3p
AC112229.7	MDM4	hsa-miR-34a-5p
RP11-477D19.2	EIF4G3	hsa-miR-221-3p
MCM3AP-AS1	MDM2	hsa-miR-143-3p
MALAT1	PHF17	hsa-miR-145-5p
PITPNA-AS1	PFN1	hsa-miR-92b-3p
RP11-29G8.3	MAP3K1	hsa-miR-125a-5p
RP11-996F15.2	SLC7A6	hsa-miR-98-5p
XIST	LONRF2	hsa-miR-21-5p
EPB41L4A-AS1	BTF3	hsa-miR-16-5p
TINCR	RIIAD1	hsa-miR-335-5p
EPB41L4A-AS1	RPLP0	hsa-miR-15b-5p
EPB41L4A-AS1	RPLP0	hsa-miR-16-5p
AC096772.6	RREB1	hsa-miR-30d-5p
RP11-54O7.3	USP42	hsa-miR-320a
EPB41L4A-AS1	CACNB2	hsa-miR-16-5p
NEAT1	ARIH2	hsa-miR-342-3p
RP5-1180C10.2	OTUD1	hsa-miR-181a-5p
AC000120.7	ALS2	hsa-miR-21-5p
AC091878.1	BNC2	hsa-miR-16-5p
RP11-732M18.3	EP300	hsa-miR-193b-3p
RP11-403I13.4	TELO2	hsa-miR-16-5p
RP11-384K6.6	NCOR2	hsa-miR-16-5p
RP11-54O7.1	PRR12	hsa-miR-34a-5p
DLX6-AS1	GINS4	hsa-miR-26b-5p
RP11-384K6.6	CCNT2	hsa-miR-22-3p
RP11-384K6.6	CCNT2	hsa-miR-16-5p
XIST	DCAF8	hsa-miR-21-5p
TP73-AS1	ANKRD11	hsa-miR-193b-3p
PCBP1-AS1	SPTAN1	hsa-miR-34a-5p
COX10-AS1	PSD3	hsa-miR-17-5p
SNHG14	SETD1B	hsa-miR-92a-3p
RP11-384K6.6	BTAF1	hsa-miR-15b-5p
MALAT1	ATXN1	hsa-miR-92a-3p
MAPKAPK5-AS1	PIGF	hsa-miR-145-5p
AC096772.6	RANBP2	hsa-miR-708-5p
RP11-773D16.1	FADD	hsa-miR-15b-5p
CTD-3185P2.1	KANSL2	hsa-miR-34a-5p
RP11-54O7.1	PRRC2B	hsa-miR-34a-5p
RP11-543D5.2	GPR180	hsa-miR-103a-3p
RP11-158K1.3	OBSCN	hsa-miR-155-5p
CTB-89H12.4	EZH1	hsa-miR-93-5p
XIST	AKAP9	hsa-miR-21-5p
RP11-155D18.12	TTC1	hsa-miR-15a-5p
SETD5-AS1	RSRC2	hsa-miR-186-5p
HOXA-AS2	RPRD1A	hsa-miR-20a-5p
COX10-AS1	SPRED1	hsa-miR-93-5p
RP1-20N2.6	RBM39	hsa-miR-22-3p
RP11-46A10.5	PHF8	hsa-miR-335-5p
RP11-384K6.6	SP1	hsa-miR-22-3p
EPB41L4A-AS1	RPL13	hsa-miR-16-5p
PITPNA-AS1	RPS14	hsa-miR-25-3p
RP11-396C23.2	CIB1	hsa-miR-26b-5p
XIST	TSC1	hsa-miR-320a
XIST	TSC1	hsa-miR-193b-3p
XIST	TSC1	hsa-miR-21-5p
RP11-425I13.3	TSPYL4	hsa-miR-186-5p
RP11-496I9.1	RBM33	hsa-miR-34a-5p
NEAT1	FNDC9	hsa-miR-335-5p
PSMD6-AS2	ATM	hsa-miR-181a-5p
RP11-403I13.4	ATG14	hsa-miR-16-5p
KIF9-AS1	LIN28B	hsa-miR-15b-5p
RP11-46A10.5	NBEA	hsa-miR-335-5p
RP11-221J22.1	KDELC1	hsa-miR-155-5p
PSMD6-AS2	USP24	hsa-miR-181b-5p
NEAT1	SPG11	hsa-miR-22-3p
XIST	SETD1B	hsa-miR-92a-3p
XIST	SETD1B	hsa-miR-103a-3p
RP5-1085F17.3	CAB39L	hsa-miR-10a-5p
SNHG6	SNAPC5	hsa-miR-26b-5p
AC005082.12	TRIM2	hsa-miR-186-5p
NEAT1	PIP5K1C	hsa-miR-193b-3p
EPB41L4A-AS1	SOCS2	hsa-miR-16-5p
XIST	FBXO41	hsa-miR-16-5p
SNHG1	AHSA2	hsa-miR-21-5p
AC000120.7	ATXN1	hsa-miR-221-3p
EPB41L4A-AS1	CAV2	hsa-miR-93-5p
CTB-89H12.4	NSRP1	hsa-miR-186-5p
RP11-540O11.1	NISCH	hsa-miR-16-5p
RP1-184J9.2	RAB23	hsa-miR-17-5p
HOTTIP	COL4A2	hsa-miR-615-3p
EPB41L4A-AS1	RPL27A	hsa-miR-15b-5p
EPB41L4A-AS1	RPL27A	hsa-miR-16-5p
HCP5	OPTN	hsa-miR-17-5p
RP11-403I13.4	FAM214A	hsa-miR-15b-5p
CTB-89H12.4	AKAP11	hsa-miR-186-5p
CTB-89H12.4	AKAP11	hsa-miR-93-5p
CTB-89H12.4	AKAP11	hsa-miR-106b-5p
RP11-139H15.1	MRPS6	hsa-miR-17-5p
AC092835.2	OR11A1	hsa-miR-181a-5p
RP11-509J21.3	SH3GLB2	hsa-miR-17-5p
AC105760.2	PLAGL1	hsa-miR-98-5p
XIST	DSTYK	hsa-miR-15a-5p
RP11-350F4.2	KHDRBS1	hsa-miR-27b-3p
CTB-89H12.4	AFF4	hsa-miR-421
CTB-89H12.4	C11orf61	hsa-miR-30e-5p
RP11-54O7.1	BIRC6	hsa-miR-34a-5p
CTB-89H12.4	UBE3B	hsa-miR-93-5p
RP11-221J22.1	RQCD1	hsa-miR-155-5p
HOXA11-AS	PLAGL1	hsa-miR-98-5p
RP11-540O11.1	NCKAP5L	hsa-miR-16-5p
RP11-543D5.2	GOLT1B	hsa-miR-16-5p
RP11-543D5.2	GOLT1B	hsa-miR-103a-3p
AC000120.7	C9orf86	hsa-miR-222-3p
CTB-89H12.4	SETD1B	hsa-miR-103a-3p
