# Supplementary material for: Characterization of long non-coding RNA-associated ceRNA network to reveal potential prognostic lncRNA biomarkers in human ovarian cancer
Source: Oncotarget. 2016 Feb 3;7(11):12598–611. doi: 10.18632/oncotarget.7181 (PMC4914307; doi:10.18632/oncotarget.7181)
Supplement: Supplementary file 5 [file oncotarget-07-12598-s005.xls]

## Sheet: Hubs in stage Ⅱ-related LCeNET
XIST
EBLN3
FGD5-AS1
NEAT1
MCM3AP-AS1
HCG18
MEG8
RP11-618G20.1
RP11-429J17.2
AC005562.1
hsa-miR-16-5p
hsa-miR-335-5p
hsa-miR-186-5p
hsa-miR-155-5p
hsa-miR-15b-5p
CCND1
SLC1A5
VEGFA
HSP90AA1
SLC3A2
RECK
PDCD4
RPS2
NAV2
WNT3A
AP2B1
FLNA
MAPK9
SLC25A28
KHSRP
LDLR
PRKAB2
LIMA1
EN2
PNN
TIGD3
DICER1
ZBTB34
KCNC4
SMAD4
CTSA
DDIT4
IRS1
RAPGEF1
SCGB1D1
ZCCHC14
SREBF1
EML4
CFI
AHCYL2
CYP26B1
FAT3
FGF2
PSG1
CSE1L

## Sheet: Hubs in stage Ⅲ-related LCeNET
TP73-AS1
AC000120.7
HCG18
CTB-89H12.4
NEAT1
MALAT1
AC074117.10
FGD5-AS1
hsa-miR-193b-3p
hsa-miR-16-5p
hsa-miR-335-5p
hsa-miR-34a-5p
hsa-miR-155-5p
VEGFA
PNN
RBM39
CHD4
PNISR
HNRNPH1
MLL2
POGZ
TUBB
STX16
INO80D
GATAD2B
PRRC2A
ANKHD1
SFI1
DNAJC27
RPLP0
RPS2
GOLGA8B
AKAP11
DMTF1
HCFC1
MCM3AP
CHUK
PFAS
ANKRD11
BTBD3
CCNJ
SMARCAD1
APBB2
ATXN7
BTAF1
BTRC
ZFC3H1
TIA1
HNRNPU
TUT1
ARID1A
ASXL2
DOCK5
MDM4
POLE
PRR14L
RBM33
SRRT
SRSF11

## Sheet: Hubs in stage Ⅳ-related LCeNET
XIST
NEAT1
AC000120.7
CTB-89H12.4
EPB41L4A-AS1
TP73-AS1
AC105760.2
hsa-miR-16-5p
hsa-miR-335-5p
hsa-miR-92a-3p
hsa-miR-193b-3p
MLL2
GIGYF1
SRRM2
HNRNPH1
PRRC2B
NCKAP5L
ATM
MDM2
SETD1B
FOXK1
RPRD1A
MDN1
GOLT1B
RAB23
BTAF1
IKZF4
ACIN1
AHSA2
MDM4
TSC1
CAD
INO80D
MLL3
EPC1
DENND4B
RPLP0
SPEN
AAAS
ARID1A
